# Supplementary material for: Chromatin accessibility dynamics dictate renal tubular epithelial cell response to injury
Source: Nat Commun. 2022 Nov 28;13:7322. doi: 10.1038/s41467-022-34854-w (PMC9705299; doi:10.1038/s41467-022-34854-w)
Supplement: Supplementary file 4 — Source Data [file 41467_2022_34854_MOESM4_ESM.xlsx]

## Sheet: Fig 1d
Sham-DARs
GO term	-Log10(P)	-Log10(P)	-Log10(P)	-Log10(P)
acylglycerol metabolic process	3.51133	0	0	0
neutral lipid metabolic process	3.44203	0	0	0
glycoprotein metabolic process	5.14656	0	0	0
response to oxygen levels	3.46574	0	0	0
calcium ion transmembrane import into cytosol	3.57929	0	0	0
Day 2-DARs
GO term	-Log10(P)	-Log10(P)	-Log10(P)	-Log10(P)
cell junction assembly	0	13.1931	0	0
epithelial cell migration	0	11.8681	0	0
cell-substrate adhesion	0	11.8565	3.2848	0
negative regulation of locomotion	0	11.6967	4.76942	0
negative regulation of cell development	0	15.7605	0	0
regulation of cell morphogenesis involved in differentiation	0	10.6182	0	0
Day 7-DARs
GO term	-Log10(P)	-Log10(P)	-Log10(P)	-Log10(P)
determination of bilateral symmetry	0	0	5.45438	0
regulation of cation channel activity	0	0	3.82201	0
negative regulation of regulated secretory pathway	0	0	3.31261	0
positive regulation of phagocytosis	0	0	4.85741	0
negative regulation of epithelial cell proliferation	0	0	3.3789	0
glutamate receptor signaling pathway	0	0	3.3689	0
Day 30-DARs
GO term	-Log10(P)	-Log10(P)	-Log10(P)	-Log10(P)
regulation of synapse organization	0	3.60672	0	4.66309
nucleic acid transport	0	2.8878	0	4.34073

## Sheet: Fig 2d
Sham-DARs
GO term	-Log10(P)	-Log10(P)	-Log10(P)	-Log10(P)
fructose 1,6-bisphosphate metabolic process	4.40804	0	0	0
fatty acid metabolic process	3.93598	0	0	0
purine-containing compound metabolic process	5.0215	2.57719	0	0
Day 2-DARs
GO term	-Log10(P)	-Log10(P)	-Log10(P)	-Log10(P)
regulation of actin filament-based process	0	13.4386	4.40659	0
regulation of cellular response to growth factor stimulus	0	13.2511	3.18966	0
negative regulation of cellular component movement	0	11.7623	4.31505	0
Day 7-DARs
GO term	-Log10(P)	-Log10(P)	-Log10(P)	-Log10(P)
cell chemotaxis	0	3.32277	5.89394	0
leukocyte chemotaxis	0	2.66453	4.82369	0
positive regulation of cytokine production	0	2.7377	4.2537	0
mononuclear cell migration	0	3.42642	4.08823	0
interleukin-12 production	0	0	4.0718	0
Day 30-DARs
GO term	-Log10(P)	-Log10(P)	-Log10(P)	-Log10(P)
cellular potassium ion transport	0	2.07321	0	4.91958
regulation of membrane potential	3.82311	3.1862	0	3.78095
hippocampal mossy fiber to CA3 synapse	0	0	0	3.52602
regulation of neurotrophin TRK receptor signaling pathway	0	0	0	3.0849
calcium ion transmembrane transport	0	5.67468	0	3.04091

## Sheet: Fig 3a
Day 2						Day 2						Day 7						Day 7
MI-DARs						SI-DARs						MI-DARs						SI-DARs
#PeakID	chr	start	end	strand		#PeakID	chr	start	end	strand		#PeakID	chr	start	end	strand		#PeakID	chr	start	end	strand
chr1	3477352	3478353	Merged-chr1-3477853-1	+		chr1	4214975	4215976	Merged-chr1-4215476-1	+		chr1	3514468	3515566	Merged-chr1-3515020-7	+		chr1	5904397	5905517	Merged-chr1-5904957-2	+
chr1	5153205	5154206	Merged-chr1-5153706-1	+		chr1	4318975	4319976	Merged-chr1-4319476-1	+		chr1	4597479	4598504	Merged-chr1-4597992-2	+		chr1	7077460	7078461	Merged-chr1-7077961-1	+
chr1	5174436	5175478	Merged-chr1-5174955-3	+		chr1	4471119	4472120	Merged-chr1-4471620-1	+		chr1	4608576	4609577	Merged-chr1-4609077-1	+		chr1	7165043	7166044	Merged-chr1-7165544-1	+
chr1	6271746	6272924	Merged-chr1-6272335-2	+		chr1	4705779	4706847	Merged-chr1-4706321-5	+		chr1	4769407	4770762	Merged-chr1-4770085-2	+		chr1	11329191	11330192	Merged-chr1-11329692-1	+
chr1	6804468	6805690	Merged-chr1-6805079-2	+		chr1	4724280	4725472	Merged-chr1-4724902-4	+		chr1	5260608	5261924	Merged-chr1-5261266-2	+		chr1	13255999	13257000	Merged-chr1-13256500-1	+
chr1	8410406	8413024	Merged-chr1-8411853-5	+		chr1	7971807	7972808	Merged-chr1-7972308-1	+		chr1	8410406	8413024	Merged-chr1-8411853-5	+		chr1	14181527	14182528	Merged-chr1-14182028-1	+
chr1	9236853	9238388	Merged-chr1-9237621-2	+		chr1	9627029	9628039	Merged-chr1-9627534-2	+		chr1	8467081	8468099	Merged-chr1-8467590-2	+		chr1	15007233	15008234	Merged-chr1-15007734-1	+
chr1	9686852	9687853	Merged-chr1-9687353-1	+		chr1	11751397	11752436	Merged-chr1-11751917-2	+		chr1	8533575	8535123	Merged-chr1-8534225-6	+		chr1	15172259	15173260	Merged-chr1-15172760-1	+
chr1	10278639	10279713	Merged-chr1-10279176-2	+		chr1	14132604	14133605	Merged-chr1-14133105-1	+		chr1	8859160	8860161	Merged-chr1-8859661-1	+		chr1	16227736	16228840	Merged-chr1-16228299-7	+
chr1	10759407	10760572	Merged-chr1-10759998-3	+		chr1	15069910	15070911	Merged-chr1-15070411-1	+		chr1	9236853	9238388	Merged-chr1-9237621-2	+		chr1	17489168	17490367	Merged-chr1-17489763-7	+
chr1	10850745	10851746	Merged-chr1-10851246-1	+		chr1	17489168	17490367	Merged-chr1-17489763-7	+		chr1	9313051	9314052	Merged-chr1-9313552-1	+		chr1	20995124	20996125	Merged-chr1-20995625-1	+
chr1	10990439	10991751	Merged-chr1-10991074-7	+		chr1	18771897	18772898	Merged-chr1-18772398-1	+		chr1	9567533	9568622	Merged-chr1-9568071-6	+		chr1	27978832	27979833	Merged-chr1-27979333-1	+
chr1	11017183	11018184	Merged-chr1-11017684-1	+		chr1	19087883	19088884	Merged-chr1-19088384-1	+		chr1	9686852	9687853	Merged-chr1-9687353-1	+		chr1	31027113	31028114	Merged-chr1-31027614-1	+
chr1	11400787	11402030	Merged-chr1-11401444-4	+		chr1	19317514	19318515	Merged-chr1-19318015-1	+		chr1	9984999	9986475	Merged-chr1-9985773-7	+		chr1	34150437	34151438	Merged-chr1-34150938-1	+
chr1	12409861	12411057	Merged-chr1-12410456-3	+		chr1	19793980	19794981	Merged-chr1-19794481-1	+		chr1	10142797	10144085	Merged-chr1-10143458-4	+		chr1	34505197	34506198	Merged-chr1-34505698-1	+
chr1	13322047	13323048	Merged-chr1-13322548-1	+		chr1	20069345	20070501	Merged-chr1-20069923-2	+		chr1	11089265	11090355	Merged-chr1-11089810-2	+		chr1	35930563	35931748	Merged-chr1-35931131-3	+
chr1	13668890	13670185	Merged-chr1-13669566-5	+		chr1	20523947	20524948	Merged-chr1-20524448-1	+		chr1	11400787	11402030	Merged-chr1-11401444-4	+		chr1	36325522	36326567	Merged-chr1-36326045-2	+
chr1	13678034	13679501	Merged-chr1-13678770-6	+		chr1	20571178	20572408	Merged-chr1-20571793-2	+		chr1	11751397	11752436	Merged-chr1-11751917-2	+		chr1	37077950	37078951	Merged-chr1-37078451-1	+
chr1	14108157	14109545	Merged-chr1-14108826-3	+		chr1	20634529	20635530	Merged-chr1-20635030-1	+		chr1	12512745	12513746	Merged-chr1-12513246-1	+		chr1	37317273	37318274	Merged-chr1-37317774-1	+
chr1	14127707	14128831	Merged-chr1-14128269-2	+		chr1	21014194	21015402	Merged-chr1-21014766-7	+		chr1	12578779	12579780	Merged-chr1-12579280-1	+		chr1	40062516	40063517	Merged-chr1-40063017-1	+
chr1	14570232	14571233	Merged-chr1-14570733-1	+		chr1	23910106	23911107	Merged-chr1-23910607-1	+		chr1	13103207	13104352	Merged-chr1-13103790-5	+		chr1	40317446	40318631	Merged-chr1-40318035-4	+
chr1	15615187	15616386	Merged-chr1-15615825-5	+		chr1	24082069	24083070	Merged-chr1-24082570-1	+		chr1	13292770	13294145	Merged-chr1-13293425-3	+		chr1	40714169	40715247	Merged-chr1-40714708-2	+
chr1	15683315	15684327	Merged-chr1-15683821-2	+		chr1	34132642	34133760	Merged-chr1-34133200-6	+		chr1	13628793	13630550	Merged-chr1-13629684-4	+		chr1	43127890	43128891	Merged-chr1-43128391-1	+
chr1	15791408	15792488	Merged-chr1-15791948-4	+		chr1	34978892	34980122	Merged-chr1-34979507-2	+		chr1	13646120	13647121	Merged-chr1-13646621-1	+		chr1	43730208	43731253	Merged-chr1-43730731-2	+
chr1	16603410	16604411	Merged-chr1-16603911-1	+		chr1	35257214	35258215	Merged-chr1-35257715-1	+		chr1	13678034	13679501	Merged-chr1-13678770-6	+		chr1	45835164	45836165	Merged-chr1-45835665-1	+
chr1	16606133	16607686	Merged-chr1-16606989-4	+		chr1	35858234	35859391	Merged-chr1-35858829-7	+		chr1	14593655	14594656	Merged-chr1-14594156-1	+		chr1	47320939	47321940	Merged-chr1-47321440-1	+
chr1	17327336	17328337	Merged-chr1-17327837-1	+		chr1	35880448	35881675	Merged-chr1-35881067-6	+		chr1	15332912	15333913	Merged-chr1-15333413-1	+		chr1	51486179	51487180	Merged-chr1-51486680-1	+
chr1	18105930	18107155	Merged-chr1-18106543-2	+		chr1	35995619	35996620	Merged-chr1-35996120-1	+		chr1	15609983	15611318	Merged-chr1-15610638-7	+		chr1	52225244	52226245	Merged-chr1-52225745-1	+
chr1	18471454	18472455	Merged-chr1-18471955-1	+		chr1	36029999	36031160	Merged-chr1-36030580-2	+		chr1	15615187	15616386	Merged-chr1-15615825-5	+		chr1	53807891	53808892	Merged-chr1-53808392-1	+
chr1	18860832	18861833	Merged-chr1-18861333-1	+		chr1	36079272	36080438	Merged-chr1-36079831-7	+		chr1	15621491	15622521	Merged-chr1-15622006-2	+		chr1	53823416	53824536	Merged-chr1-53823976-7	+
chr1	20454228	20455229	Merged-chr1-20454729-1	+		chr1	36162225	36163226	Merged-chr1-36162726-1	+		chr1	15683315	15684327	Merged-chr1-15683821-2	+		chr1	55618177	55619178	Merged-chr1-55618678-1	+
chr1	21231573	21232772	Merged-chr1-21232192-5	+		chr1	36492052	36493246	Merged-chr1-36492643-7	+		chr1	15795936	15797131	Merged-chr1-15796535-5	+		chr1	56022891	56023892	Merged-chr1-56023392-1	+
chr1	21301241	21302545	Merged-chr1-21301871-3	+		chr1	36534283	36536004	Merged-chr1-36535033-6	+		chr1	16111468	16112501	Merged-chr1-16111985-3	+		chr1	57269516	57270517	Merged-chr1-57270017-1	+
chr1	21304926	21306106	Merged-chr1-21305516-2	+		chr1	36896388	36897389	Merged-chr1-36896889-1	+		chr1	16604800	16605801	Merged-chr1-16605301-1	+		chr1	57423521	57424535	Merged-chr1-57424028-2	+
chr1	23772463	23773464	Merged-chr1-23772964-1	+		chr1	37028838	37030118	Merged-chr1-37029461-7	+		chr1	19420718	19421886	Merged-chr1-19421290-3	+		chr1	59316197	59317779	Merged-chr1-59317001-4	+
chr1	23843039	23844606	Merged-chr1-23843867-5	+		chr1	37056654	37057687	Merged-chr1-37057171-2	+		chr1	20397916	20399125	Merged-chr1-20398515-5	+		chr1	61373303	61374430	Merged-chr1-61373867-2	+
chr1	23943336	23944546	Merged-chr1-23943922-4	+		chr1	37230713	37231759	Merged-chr1-37231236-2	+		chr1	20523947	20524948	Merged-chr1-20524448-1	+		chr1	62591155	62592156	Merged-chr1-62591656-1	+
chr1	23957880	23959135	Merged-chr1-23958490-3	+		chr1	37305495	37306496	Merged-chr1-37305996-1	+		chr1	20704520	20705521	Merged-chr1-20705021-1	+		chr1	62724389	62725390	Merged-chr1-62724890-1	+
chr1	23963236	23964237	Merged-chr1-23963737-1	+		chr1	37314155	37315510	Merged-chr1-37314858-3	+		chr1	20757331	20758393	Merged-chr1-20757852-4	+		chr1	64078175	64079261	Merged-chr1-64078718-2	+
chr1	24347447	24348631	Merged-chr1-24348045-3	+		chr1	37864525	37865633	Merged-chr1-37865060-7	+		chr1	21228552	21229712	Merged-chr1-21229131-4	+		chr1	64447714	64448715	Merged-chr1-64448215-1	+
chr1	24374425	24375510	Merged-chr1-24374968-2	+		chr1	39176416	39177477	Merged-chr1-39176947-2	+		chr1	21245966	21247059	Merged-chr1-21246513-2	+		chr1	64808697	64809951	Merged-chr1-64809320-7	+
chr1	24901003	24902004	Merged-chr1-24901504-1	+		chr1	39877538	39878539	Merged-chr1-39878039-1	+		chr1	21344218	21345315	Merged-chr1-21344760-4	+		chr1	65613251	65614252	Merged-chr1-65613752-1	+
chr1	25022678	25023842	Merged-chr1-25023270-7	+		chr1	39941048	39942403	Merged-chr1-39941704-4	+		chr1	22315207	22316339	Merged-chr1-22315770-5	+		chr1	65616573	65617574	Merged-chr1-65617074-1	+
chr1	25075525	25076706	Merged-chr1-25076130-5	+		chr1	40072340	40073341	Merged-chr1-40072841-1	+		chr1	22894117	22895965	Merged-chr1-22895278-6	+		chr1	65721342	65722343	Merged-chr1-65721843-1	+
chr1	25157769	25158770	Merged-chr1-25158270-1	+		chr1	40171638	40172678	Merged-chr1-40172158-2	+		chr1	23162890	23164176	Merged-chr1-23163557-4	+		chr1	66871243	66872244	Merged-chr1-66871744-1	+
chr1	26523927	26524928	Merged-chr1-26524428-1	+		chr1	40183129	40184130	Merged-chr1-40183630-1	+		chr1	23182279	23183566	Merged-chr1-23182923-2	+		chr1	66883598	66884875	Merged-chr1-66884237-2	+
chr1	30144493	30145710	Merged-chr1-30145102-2	+		chr1	40274944	40275945	Merged-chr1-40275445-1	+		chr1	23752799	23755757	Merged-chr1-23754504-8	+		chr1	71075351	71076352	Merged-chr1-71075852-1	+
chr1	30420161	30421162	Merged-chr1-30420662-1	+		chr1	42591505	42592565	Merged-chr1-42592043-4	+		chr1	23792527	23793634	Merged-chr1-23793095-4	+		chr1	71195002	71196206	Merged-chr1-71195630-3	+
chr1	30584551	30585552	Merged-chr1-30585052-1	+		chr1	42596969	42597970	Merged-chr1-42597470-1	+		chr1	23943336	23944546	Merged-chr1-23943922-4	+		chr1	72106557	72107558	Merged-chr1-72107058-1	+
chr1	30783556	30784663	Merged-chr1-30784126-3	+		chr1	43005769	43006773	Merged-chr1-43006271-2	+		chr1	24089807	24090990	Merged-chr1-24090399-2	+		chr1	72141647	72142648	Merged-chr1-72142148-1	+
chr1	31483707	31484708	Merged-chr1-31484208-1	+		chr1	43465736	43466890	Merged-chr1-43466313-2	+		chr1	24134499	24135721	Merged-chr1-24135110-2	+		chr1	72428516	72429881	Merged-chr1-72429128-5	+
chr1	32612984	32613985	Merged-chr1-32613485-1	+		chr1	51529722	51530852	Merged-chr1-51530274-6	+		chr1	24211088	24212158	Merged-chr1-24211633-3	+		chr1	72858828	72859829	Merged-chr1-72859329-1	+
chr1	33284636	33285637	Merged-chr1-33285137-1	+		chr1	51553543	51554544	Merged-chr1-51554044-1	+		chr1	24347447	24348631	Merged-chr1-24348045-3	+		chr1	73169707	73171077	Merged-chr1-73170357-5	+
chr1	33470730	33471851	Merged-chr1-33471291-2	+		chr1	52353866	52354978	Merged-chr1-52354426-3	+		chr1	25075525	25076706	Merged-chr1-25076130-5	+		chr1	73593361	73594362	Merged-chr1-73593862-1	+
chr1	33714339	33715340	Merged-chr1-33714840-1	+		chr1	54865719	54866924	Merged-chr1-54866322-2	+		chr1	27213869	27215360	Merged-chr1-27214615-2	+		chr1	74368100	74369101	Merged-chr1-74368601-1	+
chr1	33974836	33975837	Merged-chr1-33975337-1	+		chr1	55052291	55053394	Merged-chr1-55052830-7	+		chr1	28781149	28782150	Merged-chr1-28781650-1	+		chr1	75359972	75360973	Merged-chr1-75360473-1	+
chr1	34190152	34191153	Merged-chr1-34190653-1	+		chr1	55079298	55080299	Merged-chr1-55079799-1	+		chr1	30539683	30540875	Merged-chr1-30540251-3	+		chr1	75382023	75383093	Merged-chr1-75382560-3	+
chr1	37846632	37847633	Merged-chr1-37847133-1	+		chr1	55173514	55174515	Merged-chr1-55174015-1	+		chr1	30584551	30585552	Merged-chr1-30585052-1	+		chr1	75464561	75465562	Merged-chr1-75465062-1	+
chr1	39571587	39572588	Merged-chr1-39572088-1	+		chr1	55826792	55827802	Merged-chr1-55827298-4	+		chr1	30792635	30793756	Merged-chr1-30793176-3	+		chr1	76663898	76664899	Merged-chr1-76664399-1	+
chr1	39685722	39686723	Merged-chr1-39686223-1	+		chr1	56022891	56023892	Merged-chr1-56023392-1	+		chr1	31042579	31043580	Merged-chr1-31043080-1	+		chr1	76872800	76874005	Merged-chr1-76873359-5	+
chr1	40000517	40002107	Merged-chr1-40001335-4	+		chr1	58363296	58364297	Merged-chr1-58363797-1	+		chr1	31066706	31067801	Merged-chr1-31067255-5	+		chr1	78357358	78358532	Merged-chr1-78357927-3	+
chr1	40115521	40116537	Merged-chr1-40116029-2	+		chr1	59515766	59516767	Merged-chr1-59516267-1	+		chr1	32094309	32095310	Merged-chr1-32094810-1	+		chr1	80630099	80631100	Merged-chr1-80630600-1	+
chr1	40339123	40340124	Merged-chr1-40339624-1	+		chr1	59894915	59896068	Merged-chr1-59895513-3	+		chr1	32632231	32633332	Merged-chr1-32632782-2	+		chr1	82596719	82597972	Merged-chr1-82597347-4	+
chr1	40378616	40379980	Merged-chr1-40379298-2	+		chr1	60393291	60394304	Merged-chr1-60393798-2	+		chr1	32895609	32896880	Merged-chr1-32896245-2	+		chr1	84359711	84360712	Merged-chr1-84360212-1	+
chr1	40619236	40620575	Merged-chr1-40619887-3	+		chr1	61373303	61374430	Merged-chr1-61373867-2	+		chr1	33061383	33062532	Merged-chr1-33061963-3	+		chr1	85581105	85582132	Merged-chr1-85581619-2	+
chr1	41555284	41556488	Merged-chr1-41555905-7	+		chr1	62781827	62783226	Merged-chr1-62782476-3	+		chr1	33097223	33098781	Merged-chr1-33098103-4	+		chr1	86228996	86229997	Merged-chr1-86229497-1	+
chr1	42130188	42131189	Merged-chr1-42130689-1	+		chr1	62963831	62964928	Merged-chr1-62964380-2	+		chr1	33738870	33740091	Merged-chr1-33739439-5	+		chr1	88587034	88588035	Merged-chr1-88587535-1	+
chr1	42495854	42496942	Merged-chr1-42496398-2	+		chr1	64532160	64533433	Merged-chr1-64532734-7	+		chr1	33974836	33975837	Merged-chr1-33975337-1	+		chr1	89234892	89236168	Merged-chr1-89235514-5	+
chr1	42774701	42776107	Merged-chr1-42775415-7	+		chr1	64808697	64809951	Merged-chr1-64809320-7	+		chr1	33992312	33993339	Merged-chr1-33992826-2	+		chr1	90449328	90450505	Merged-chr1-90449901-4	+
chr1	43337110	43338363	Merged-chr1-43337737-2	+		chr1	65439870	65440928	Merged-chr1-65440410-7	+		chr1	34135316	34136479	Merged-chr1-34135868-5	+		chr1	90650577	90651583	Merged-chr1-90651080-2	+
chr1	43433551	43434653	Merged-chr1-43434102-2	+		chr1	65616573	65617574	Merged-chr1-65617074-1	+		chr1	34738138	34739394	Merged-chr1-34738739-4	+		chr1	90896453	90897669	Merged-chr1-90897030-7	+
chr1	43467599	43468600	Merged-chr1-43468100-1	+		chr1	66101152	66102153	Merged-chr1-66101653-1	+		chr1	34822904	34823905	Merged-chr1-34823405-1	+		chr1	91015047	91016118	Merged-chr1-91015579-4	+
chr1	43857258	43858990	Merged-chr1-43857974-6	+		chr1	66150531	66151532	Merged-chr1-66151032-1	+		chr1	34827492	34828813	Merged-chr1-34828069-5	+		chr1	91822687	91823688	Merged-chr1-91823188-1	+
chr1	43862292	43863409	Merged-chr1-43862838-5	+		chr1	72182557	72183793	Merged-chr1-72183199-7	+		chr1	34862588	34863615	Merged-chr1-34863105-3	+		chr1	92356344	92357540	Merged-chr1-92356902-5	+
chr1	44014711	44016175	Merged-chr1-44015443-2	+		chr1	72233479	72234480	Merged-chr1-72233980-1	+		chr1	35274910	35275911	Merged-chr1-35275411-1	+		chr1	92400962	92401963	Merged-chr1-92401463-1	+
chr1	45816535	45817548	Merged-chr1-45817042-2	+		chr1	72371985	72373050	Merged-chr1-72372518-2	+		chr1	35726943	35728125	Merged-chr1-35727550-7	+		chr1	94051454	94052455	Merged-chr1-94051955-1	+
chr1	46268525	46269594	Merged-chr1-46269060-2	+		chr1	72428516	72429881	Merged-chr1-72429128-5	+		chr1	35735851	35736924	Merged-chr1-35736385-5	+		chr1	97834899	97835900	Merged-chr1-97835400-1	+
chr1	50584228	50585229	Merged-chr1-50584729-1	+		chr1	74074511	74075639	Merged-chr1-74075076-7	+		chr1	36340079	36341267	Merged-chr1-36340673-2	+		chr1	103756974	103757975	Merged-chr1-103757475-1	+
chr1	51272306	51273347	Merged-chr1-51272827-2	+		chr1	74437711	74438786	Merged-chr1-74438231-4	+		chr1	36432909	36434008	Merged-chr1-36433457-5	+		chr1	105866521	105867626	Merged-chr1-105867060-6	+
chr1	51528696	51529697	Merged-chr1-51529197-1	+		chr1	74587549	74588634	Merged-chr1-74588078-7	+		chr1	36517884	36519043	Merged-chr1-36518446-5	+		chr1	106229917	106230918	Merged-chr1-106230418-1	+
chr1	52804598	52805599	Merged-chr1-52805099-1	+		chr1	75316930	75318016	Merged-chr1-75317459-7	+		chr1	36604160	36605298	Merged-chr1-36604719-7	+		chr1	106231945	106233097	Merged-chr1-106232527-4	+
chr1	53715471	53716637	Merged-chr1-53716054-2	+		chr1	81554154	81555155	Merged-chr1-81554655-1	+		chr1	37396178	37397291	Merged-chr1-37396752-5	+		chr1	108362270	108363271	Merged-chr1-108362771-1	+
chr1	53765396	53766624	Merged-chr1-53765986-4	+		chr1	82018523	82019731	Merged-chr1-82019146-5	+		chr1	37517568	37518716	Merged-chr1-37518136-5	+		chr1	111987600	111988601	Merged-chr1-111988101-1	+
chr1	53807891	53808892	Merged-chr1-53808392-1	+		chr1	83064557	83065558	Merged-chr1-83065058-1	+		chr1	37846632	37847633	Merged-chr1-37847133-1	+		chr1	117412081	117413082	Merged-chr1-117412582-1	+
chr1	54354505	54355506	Merged-chr1-54355006-1	+		chr1	85778444	85779445	Merged-chr1-85778945-1	+		chr1	38202123	38203288	Merged-chr1-38202727-7	+		chr1	118424525	118425687	Merged-chr1-118425132-3	+
chr1	54979157	54980298	Merged-chr1-54979702-4	+		chr1	86268907	86269908	Merged-chr1-86269408-1	+		chr1	38241297	38242334	Merged-chr1-38241816-2	+		chr1	119189314	119190315	Merged-chr1-119189815-1	+
chr1	55695819	55696820	Merged-chr1-55696320-1	+		chr1	86389013	86390014	Merged-chr1-86389514-1	+		chr1	38767145	38768146	Merged-chr1-38767646-1	+		chr1	119289564	119290565	Merged-chr1-119290065-1	+
chr1	55732431	55733561	Merged-chr1-55732996-4	+		chr1	86757868	86759166	Merged-chr1-86758517-2	+		chr1	39091177	39092296	Merged-chr1-39091741-3	+		chr1	120093138	120094357	Merged-chr1-120093748-5	+
chr1	55873924	55875140	Merged-chr1-55874537-5	+		chr1	87037395	87038478	Merged-chr1-87037937-2	+		chr1	39102621	39103858	Merged-chr1-39103228-5	+		chr1	120196841	120198017	Merged-chr1-120197442-7	+
chr1	57368074	57369340	Merged-chr1-57368652-7	+		chr1	87180460	87181612	Merged-chr1-87181007-4	+		chr1	39143388	39144389	Merged-chr1-39143889-1	+		chr1	120741118	120742119	Merged-chr1-120741619-1	+
chr1	57741563	57742858	Merged-chr1-57742247-5	+		chr1	87254824	87256019	Merged-chr1-87255422-2	+		chr1	39176416	39177477	Merged-chr1-39176947-2	+		chr1	123388451	123389458	Merged-chr1-123388955-2	+
chr1	58897212	58898310	Merged-chr1-58897775-3	+		chr1	87283169	87284379	Merged-chr1-87283766-7	+		chr1	39181539	39182540	Merged-chr1-39182040-1	+		chr1	123933874	123934875	Merged-chr1-123934375-1	+
chr1	59151763	59153006	Merged-chr1-59152385-2	+		chr1	87386154	87387155	Merged-chr1-87386655-1	+		chr1	39340432	39341437	Merged-chr1-39340935-2	+		chr1	125389686	125390687	Merged-chr1-125390187-1	+
chr1	59169007	59170805	Merged-chr1-59169827-4	+		chr1	87474773	87475901	Merged-chr1-87475337-2	+		chr1	39593650	39594777	Merged-chr1-39594198-4	+		chr1	125701300	125702473	Merged-chr1-125701921-6	+
chr1	59430476	59431606	Merged-chr1-59431041-2	+		chr1	87550718	87551815	Merged-chr1-87551265-4	+		chr1	39672385	39673386	Merged-chr1-39672886-1	+		chr1	126356603	126357809	Merged-chr1-126357171-4	+
chr1	59892741	59893742	Merged-chr1-59893242-1	+		chr1	87900687	87901833	Merged-chr1-87901270-6	+		chr1	40000517	40002107	Merged-chr1-40001335-4	+		chr1	126466823	126467824	Merged-chr1-126467324-1	+
chr1	60636552	60637553	Merged-chr1-60637053-1	+		chr1	87944254	87945348	Merged-chr1-87944801-2	+		chr1	40024856	40026382	Merged-chr1-40025570-5	+		chr1	126726150	126727307	Merged-chr1-126726729-2	+
chr1	61376535	61377667	Merged-chr1-61377101-2	+		chr1	87965365	87966490	Merged-chr1-87965926-5	+		chr1	40727651	40728652	Merged-chr1-40728152-1	+		chr1	126766253	126767349	Merged-chr1-126766810-4	+
chr1	62159218	62160358	Merged-chr1-62159786-5	+		chr1	88651240	88652443	Merged-chr1-88651828-6	+		chr1	41393071	41394176	Merged-chr1-41393624-2	+		chr1	127098708	127099800	Merged-chr1-127099253-3	+
chr1	62378424	62379425	Merged-chr1-62378925-1	+		chr1	89164426	89165427	Merged-chr1-89164927-1	+		chr1	41555284	41556488	Merged-chr1-41555905-7	+		chr1	127105430	127106507	Merged-chr1-127105958-3	+
chr1	62387698	62388788	Merged-chr1-62388239-4	+		chr1	89183068	89184244	Merged-chr1-89183654-7	+		chr1	42433196	42434824	Merged-chr1-42434010-2	+		chr1	127499838	127500839	Merged-chr1-127500339-1	+
chr1	62735828	62736829	Merged-chr1-62736329-1	+		chr1	89643273	89644621	Merged-chr1-89643947-2	+		chr1	42749126	42750127	Merged-chr1-42749627-1	+		chr1	128472052	128473078	Merged-chr1-128472562-3	+
chr1	62853458	62854615	Merged-chr1-62854024-3	+		chr1	89656225	89657254	Merged-chr1-89656740-2	+		chr1	42755191	42756704	Merged-chr1-42755953-5	+		chr1	129272677	129273678	Merged-chr1-129273178-1	+
chr1	62984083	62985148	Merged-chr1-62984616-2	+		chr1	90099749	90100870	Merged-chr1-90100310-2	+		chr1	43117053	43118313	Merged-chr1-43117639-7	+		chr1	131115455	131116527	Merged-chr1-131116004-4	+
chr1	64598011	64599170	Merged-chr1-64598591-2	+		chr1	90111035	90112243	Merged-chr1-90111612-6	+		chr1	43168296	43169648	Merged-chr1-43168983-3	+		chr1	131679406	131680407	Merged-chr1-131679907-1	+
chr1	64859581	64860814	Merged-chr1-64860162-7	+		chr1	90407508	90408509	Merged-chr1-90408009-1	+		chr1	43305549	43306592	Merged-chr1-43306073-6	+		chr1	132291792	132293257	Merged-chr1-132292435-4	+
chr1	64875588	64876589	Merged-chr1-64876089-1	+		chr1	90896453	90897669	Merged-chr1-90897030-7	+		chr1	43433551	43434653	Merged-chr1-43434102-2	+		chr1	132306250	132307251	Merged-chr1-132306751-1	+
chr1	65311020	65312786	Merged-chr1-65311903-2	+		chr1	91015047	91016118	Merged-chr1-91015579-4	+		chr1	43862292	43863409	Merged-chr1-43862838-5	+		chr1	133169829	133170946	Merged-chr1-133170393-6	+
chr1	66113504	66114585	Merged-chr1-66114045-2	+		chr1	91095134	91096318	Merged-chr1-91095699-4	+		chr1	43877678	43878867	Merged-chr1-43878266-5	+		chr1	133187951	133189232	Merged-chr1-133188621-6	+
chr1	66805303	66806304	Merged-chr1-66805804-1	+		chr1	91240328	91241464	Merged-chr1-91240876-4	+		chr1	43895457	43896838	Merged-chr1-43896191-5	+		chr1	133492996	133494194	Merged-chr1-133493605-3	+
chr1	67143602	67144603	Merged-chr1-67144103-1	+		chr1	91257468	91258698	Merged-chr1-91258079-4	+		chr1	43896998	43897999	Merged-chr1-43897499-1	+		chr1	133741477	133742681	Merged-chr1-133742079-2	+
chr1	67328397	67329398	Merged-chr1-67328898-1	+		chr1	91328290	91329304	Merged-chr1-91328797-2	+		chr1	45578628	45579629	Merged-chr1-45579129-1	+		chr1	134316740	134317741	Merged-chr1-134317241-1	+
chr1	70475213	70476453	Merged-chr1-70475805-3	+		chr1	92130098	92131699	Merged-chr1-92130736-7	+		chr1	45672018	45673413	Merged-chr1-45672716-2	+		chr1	134703004	134704024	Merged-chr1-134703514-2	+
chr1	70818835	70820090	Merged-chr1-70819463-2	+		chr1	92214938	92215939	Merged-chr1-92215439-1	+		chr1	46268525	46269594	Merged-chr1-46269060-2	+		chr1	135584807	135585928	Merged-chr1-135585361-3	+
chr1	71230947	71232018	Merged-chr1-71231473-3	+		chr1	92329368	92330644	Merged-chr1-92330013-4	+		chr1	46380334	46381510	Merged-chr1-46380902-6	+		chr1	135631208	135632209	Merged-chr1-135631709-1	+
chr1	71514703	71515843	Merged-chr1-71515289-3	+		chr1	93114695	93115834	Merged-chr1-93115274-4	+		chr1	46644586	46645587	Merged-chr1-46645087-1	+		chr1	135719258	135720478	Merged-chr1-135719857-7	+
chr1	71579151	71580449	Merged-chr1-71579748-4	+		chr1	93176265	93177360	Merged-chr1-93176813-2	+		chr1	46884914	46886290	Merged-chr1-46885567-6	+		chr1	135837808	135838809	Merged-chr1-135838309-1	+
chr1	71652479	71653859	Merged-chr1-71653142-7	+		chr1	93672105	93673257	Merged-chr1-93672695-4	+		chr1	47015959	47016960	Merged-chr1-47016460-1	+		chr1	136219756	136220942	Merged-chr1-136220333-3	+
chr1	71937898	71939010	Merged-chr1-71938467-3	+		chr1	102048625	102049626	Merged-chr1-102049126-1	+		chr1	48491181	48492182	Merged-chr1-48491682-1	+		chr1	136698196	136699197	Merged-chr1-136698697-1	+
chr1	72123251	72124325	Merged-chr1-72123790-5	+		chr1	102870256	102871257	Merged-chr1-102870757-1	+		chr1	48629849	48630850	Merged-chr1-48630350-1	+		chr1	137751149	137752150	Merged-chr1-137751650-1	+
chr1	72141647	72142648	Merged-chr1-72142148-1	+		chr1	105906076	105908983	Merged-chr1-105907767-9	+		chr1	51243000	51244166	Merged-chr1-51243584-3	+		chr1	138043505	138045140	Merged-chr1-138044464-4	+
chr1	72281726	72282727	Merged-chr1-72282227-1	+		chr1	105922265	105923371	Merged-chr1-105922818-2	+		chr1	51855794	51856853	Merged-chr1-51856317-3	+		chr1	138348087	138349252	Merged-chr1-138348657-6	+
chr1	72297075	72298076	Merged-chr1-72297576-1	+		chr1	106199841	106200842	Merged-chr1-106200342-1	+		chr1	52702223	52704109	Merged-chr1-52703140-3	+		chr1	138560948	138561949	Merged-chr1-138561449-1	+
chr1	72323115	72324292	Merged-chr1-72323719-3	+		chr1	107748567	107749568	Merged-chr1-107749068-1	+		chr1	52748045	52749123	Merged-chr1-52748584-2	+		chr1	141538058	141539059	Merged-chr1-141538559-1	+
chr1	73036231	73037232	Merged-chr1-73036732-1	+		chr1	117129228	117130229	Merged-chr1-117129729-1	+		chr1	52804598	52805599	Merged-chr1-52805099-1	+		chr1	144267686	144268687	Merged-chr1-144268187-1	+
chr1	73233015	73234020	Merged-chr1-73233518-2	+		chr1	117890847	117891848	Merged-chr1-117891348-1	+		chr1	53720487	53721819	Merged-chr1-53721150-5	+		chr1	149980679	149981680	Merged-chr1-149981180-1	+
chr1	73299654	73300674	Merged-chr1-73300164-2	+		chr1	117945876	117946877	Merged-chr1-117946377-1	+		chr1	54221336	54222378	Merged-chr1-54221857-2	+		chr1	153010504	153011752	Merged-chr1-153011128-2	+
chr1	73973615	73975284	Merged-chr1-73974413-3	+		chr1	118368347	118369558	Merged-chr1-118368979-5	+		chr1	54853217	54854393	Merged-chr1-54853814-7	+		chr1	153014115	153015322	Merged-chr1-153014698-5	+
chr1	73981869	73982870	Merged-chr1-73982370-1	+		chr1	118689471	118690638	Merged-chr1-118690053-5	+		chr1	54983014	54984015	Merged-chr1-54983515-1	+		chr1	153129716	153130795	Merged-chr1-153130248-6	+
chr1	74208555	74209643	Merged-chr1-74209098-3	+		chr1	118752474	118753475	Merged-chr1-118752975-1	+		chr1	55173514	55174515	Merged-chr1-55174015-1	+		chr1	155272746	155273747	Merged-chr1-155273247-1	+
chr1	74226794	74227955	Merged-chr1-74227408-6	+		chr1	119134098	119135139	Merged-chr1-119134619-2	+		chr1	55197514	55198515	Merged-chr1-55198015-1	+		chr1	155854755	155855756	Merged-chr1-155855256-1	+
chr1	74667967	74668968	Merged-chr1-74668468-1	+		chr1	119196905	119198070	Merged-chr1-119197504-7	+		chr1	55226061	55227097	Merged-chr1-55226579-2	+		chr1	156459360	156460361	Merged-chr1-156459861-1	+
chr1	74970912	74972392	Merged-chr1-74971736-7	+		chr1	119292862	119294632	Merged-chr1-119293899-4	+		chr1	55325828	55326829	Merged-chr1-55326329-1	+		chr1	156985967	156986968	Merged-chr1-156986468-1	+
chr1	75147449	75148450	Merged-chr1-75147950-1	+		chr1	119504121	119505307	Merged-chr1-119504719-7	+		chr1	55609578	55610635	Merged-chr1-55610106-3	+		chr1	157445808	157446809	Merged-chr1-157446309-1	+
chr1	75344943	75345944	Merged-chr1-75345444-1	+		chr1	119584712	119585713	Merged-chr1-119585213-1	+		chr1	55695819	55696820	Merged-chr1-55696320-1	+		chr1	157645499	157646823	Merged-chr1-157646117-4	+
chr1	76442572	76443573	Merged-chr1-76443073-1	+		chr1	121155665	121156666	Merged-chr1-121156166-1	+		chr1	55732431	55733561	Merged-chr1-55732996-4	+		chr1	159073219	159074220	Merged-chr1-159073720-1	+
chr1	76663898	76664899	Merged-chr1-76664399-1	+		chr1	121482612	121483784	Merged-chr1-121483191-4	+		chr1	55873924	55875140	Merged-chr1-55874537-5	+		chr1	159888962	159889963	Merged-chr1-159889463-1	+
chr1	78536707	78538286	Merged-chr1-78537480-7	+		chr1	122356404	122357405	Merged-chr1-122356905-1	+		chr1	57018448	57019530	Merged-chr1-57018998-7	+		chr1	160035393	160036499	Merged-chr1-160035937-3	+
chr1	78824927	78825928	Merged-chr1-78825428-1	+		chr1	125389686	125390687	Merged-chr1-125390187-1	+		chr1	57741563	57742858	Merged-chr1-57742247-5	+		chr1	161496985	161498062	Merged-chr1-161497516-3	+
chr1	80330377	80331378	Merged-chr1-80330878-1	+		chr1	125701300	125702473	Merged-chr1-125701921-6	+		chr1	57827198	57828199	Merged-chr1-57827699-1	+		chr1	163311753	163312827	Merged-chr1-163312290-6	+
chr1	80774953	80776076	Merged-chr1-80775518-3	+		chr1	125813690	125814922	Merged-chr1-125814306-2	+		chr1	58609650	58610897	Merged-chr1-58610254-4	+		chr1	164184101	164185282	Merged-chr1-164184692-2	+
chr1	80821811	80823548	Merged-chr1-80822747-3	+		chr1	126659991	126661072	Merged-chr1-126660531-3	+		chr1	58735661	58736710	Merged-chr1-58736186-2	+		chr1	164508065	164509066	Merged-chr1-164508566-1	+
chr1	81516218	81517243	Merged-chr1-81516731-2	+		chr1	126672867	126673886	Merged-chr1-126673377-2	+		chr1	58744373	58745467	Merged-chr1-58744927-6	+		chr1	165344057	165345171	Merged-chr1-165344620-4	+
chr1	82395003	82396154	Merged-chr1-82395570-5	+		chr1	127098708	127099800	Merged-chr1-127099253-3	+		chr1	58746492	58747855	Merged-chr1-58747229-6	+		chr1	167195750	167196751	Merged-chr1-167196251-1	+
chr1	82900809	82901970	Merged-chr1-82901390-2	+		chr1	128622620	128623774	Merged-chr1-128623197-2	+		chr1	58936437	58937623	Merged-chr1-58937022-7	+		chr1	167249248	167250441	Merged-chr1-167249845-2	+
chr1	83431833	83432873	Merged-chr1-83432353-2	+		chr1	128714009	128715196	Merged-chr1-128714611-3	+		chr1	58945168	58946491	Merged-chr1-58945838-7	+		chr1	167723345	167724346	Merged-chr1-167723846-1	+
chr1	84176063	84177064	Merged-chr1-84176564-1	+		chr1	129978990	129979991	Merged-chr1-129979491-1	+		chr1	59157525	59158736	Merged-chr1-59158112-7	+		chr1	167872247	167873443	Merged-chr1-167872845-2	+
chr1	84283926	84284927	Merged-chr1-84284427-1	+		chr1	132075177	132076252	Merged-chr1-132075713-7	+		chr1	59207968	59208969	Merged-chr1-59208469-1	+		chr1	167895804	167897283	Merged-chr1-167896544-2	+
chr1	84363054	84364055	Merged-chr1-84363555-1	+		chr1	132084694	132086052	Merged-chr1-132085399-6	+		chr1	59391317	59392318	Merged-chr1-59391818-1	+		chr1	168127465	168128739	Merged-chr1-168128117-5	+
chr1	84918948	84919949	Merged-chr1-84919449-1	+		chr1	132133177	132134302	Merged-chr1-132133732-7	+		chr1	59487296	59488400	Merged-chr1-59487856-4	+		chr1	168283085	168284321	Merged-chr1-168283749-4	+
chr1	84923590	84925004	Merged-chr1-84924280-3	+		chr1	133130774	133131979	Merged-chr1-133131361-7	+		chr1	59687007	59688098	Merged-chr1-59687553-2	+		chr1	170343600	170344601	Merged-chr1-170344101-1	+
chr1	84934070	84935542	Merged-chr1-84934792-7	+		chr1	133169829	133170946	Merged-chr1-133170393-6	+		chr1	60187963	60188964	Merged-chr1-60188464-1	+		chr1	171375115	171376426	Merged-chr1-171375788-5	+
chr1	85735831	85737132	Merged-chr1-85736490-5	+		chr1	133765020	133766102	Merged-chr1-133765561-2	+		chr1	60826712	60827837	Merged-chr1-60827295-4	+		chr1	171452529	171453530	Merged-chr1-171453030-1	+
chr1	85808618	85810499	Merged-chr1-85809570-3	+		chr1	133968380	133969465	Merged-chr1-133968924-3	+		chr1	60974837	60976052	Merged-chr1-60975463-5	+		chr1	172018839	172019840	Merged-chr1-172019340-1	+
chr1	85981745	85982857	Merged-chr1-85982301-2	+		chr1	134060581	134061649	Merged-chr1-134061113-7	+		chr1	61233645	61234646	Merged-chr1-61234146-1	+		chr1	174052747	174053748	Merged-chr1-174053248-1	+
chr1	86348791	86350210	Merged-chr1-86349501-2	+		chr1	134066756	134067904	Merged-chr1-134067340-5	+		chr1	62159218	62160358	Merged-chr1-62159786-5	+		chr1	174465758	174467655	Merged-chr1-174466707-2	+
chr1	87853074	87854326	Merged-chr1-87853661-7	+		chr1	134082582	134083619	Merged-chr1-134083107-3	+		chr1	62428353	62429566	Merged-chr1-62428960-2	+		chr1	175427870	175428888	Merged-chr1-175428379-2	+
chr1	88191139	88192303	Merged-chr1-88191700-6	+		chr1	134232389	134234448	Merged-chr1-134233165-7	+		chr1	62446604	62447728	Merged-chr1-62447156-4	+		chr1	176832323	176833324	Merged-chr1-176832824-1	+
chr1	89860028	89861029	Merged-chr1-89860529-1	+		chr1	134339744	134340819	Merged-chr1-134340293-3	+		chr1	62832879	62834081	Merged-chr1-62833460-3	+		chr1	177666553	177667554	Merged-chr1-177667054-1	+
chr1	90231396	90232653	Merged-chr1-90232025-2	+		chr1	134432646	134433647	Merged-chr1-134433147-1	+		chr1	63004764	63005891	Merged-chr1-63005332-5	+		chr1	178434522	178435581	Merged-chr1-178435058-3	+
chr1	92004611	92005734	Merged-chr1-92005174-4	+		chr1	134703004	134704024	Merged-chr1-134703514-2	+		chr1	64598011	64599170	Merged-chr1-64598591-2	+		chr1	178600467	178601743	Merged-chr1-178601112-3	+
chr1	92015625	92016764	Merged-chr1-92016177-5	+		chr1	134818494	134819562	Merged-chr1-134819028-2	+		chr1	64859581	64860814	Merged-chr1-64860162-7	+		chr1	179061360	179062412	Merged-chr1-179061886-2	+
chr1	92774358	92776047	Merged-chr1-92775131-4	+		chr1	135248113	135249285	Merged-chr1-135248685-7	+		chr1	65144434	65145565	Merged-chr1-65145000-2	+		chr1	180168802	180169803	Merged-chr1-180169303-1	+
chr1	93653895	93655128	Merged-chr1-93654541-3	+		chr1	135667811	135668950	Merged-chr1-135668376-3	+		chr1	66140541	66141666	Merged-chr1-66141107-5	+		chr1	180274198	180275344	Merged-chr1-180274779-3	+
chr1	94713081	94714590	Merged-chr1-94713880-3	+		chr1	136045570	136046571	Merged-chr1-136046071-1	+		chr1	66829310	66830311	Merged-chr1-66829811-1	+		chr1	180587177	180588178	Merged-chr1-180587678-1	+
chr1	96801315	96802316	Merged-chr1-96801816-1	+		chr1	136325554	136326605	Merged-chr1-136326072-3	+		chr1	66940178	66941604	Merged-chr1-66940876-4	+		chr1	181092545	181093703	Merged-chr1-181093124-2	+
chr1	96804963	96806051	Merged-chr1-96805507-2	+		chr1	136559179	136560239	Merged-chr1-136559709-2	+		chr1	67001980	67002981	Merged-chr1-67002481-1	+		chr1	181352121	181353431	Merged-chr1-181352749-5	+
chr1	97603128	97604129	Merged-chr1-97603629-1	+		chr1	136682898	136684164	Merged-chr1-136683508-3	+		chr1	68822807	68823808	Merged-chr1-68823308-1	+		chr1	182250041	182251042	Merged-chr1-182250542-1	+
chr1	97688539	97689540	Merged-chr1-97689040-1	+		chr1	136695598	136696743	Merged-chr1-136696188-7	+		chr1	69786683	69788121	Merged-chr1-69787445-5	+		chr1	183113240	183114241	Merged-chr1-183113741-1	+
chr1	98349821	98350879	Merged-chr1-98350350-2	+		chr1	138959520	138960521	Merged-chr1-138960021-1	+		chr1	71203258	71204360	Merged-chr1-71203812-5	+		chr1	184440728	184441843	Merged-chr1-184441272-5	+
chr1	99137175	99138222	Merged-chr1-99137701-3	+		chr1	139410847	139411964	Merged-chr1-139411401-4	+		chr1	71230947	71232018	Merged-chr1-71231473-3	+		chr1	184535426	184536427	Merged-chr1-184535927-1	+
chr1	99685377	99686378	Merged-chr1-99685878-1	+		chr1	144018157	144019557	Merged-chr1-144018789-7	+		chr1	71576016	71577017	Merged-chr1-71576517-1	+		chr1	184771160	184772161	Merged-chr1-184771661-1	+
chr1	101530188	101531189	Merged-chr1-101530689-1	+		chr1	150114972	150115973	Merged-chr1-150115473-1	+		chr1	71579151	71580449	Merged-chr1-71579748-4	+		chr1	184792885	184793886	Merged-chr1-184793386-1	+
chr1	104978154	104979474	Merged-chr1-104978834-7	+		chr1	151168406	151169407	Merged-chr1-151168907-1	+		chr1	72287495	72289042	Merged-chr1-72288381-7	+		chr1	184837958	184839381	Merged-chr1-184838652-3	+
chr1	105156424	105157425	Merged-chr1-105156925-1	+		chr1	151238915	151239916	Merged-chr1-151239416-1	+		chr1	72297075	72298076	Merged-chr1-72297576-1	+		chr1	187513624	187514625	Merged-chr1-187514125-1	+
chr1	105971383	105972528	Merged-chr1-105971951-6	+		chr1	151570994	151572324	Merged-chr1-151571590-7	+		chr1	72323115	72324292	Merged-chr1-72323719-3	+		chr1	187975692	187976693	Merged-chr1-187976193-1	+
chr1	106316443	106317444	Merged-chr1-106316944-1	+		chr1	152555929	152556935	Merged-chr1-152556432-3	+		chr1	72670799	72671842	Merged-chr1-72671321-2	+		chr1	189740852	189742777	Merged-chr1-189741944-3	+
chr1	106425023	106426281	Merged-chr1-106425592-4	+		chr1	153010504	153011752	Merged-chr1-153011128-2	+		chr1	72718629	72719639	Merged-chr1-72719134-2	+		chr1	191215839	191216966	Merged-chr1-191216408-7	+
chr1	106938585	106939615	Merged-chr1-106939096-3	+		chr1	153091666	153092775	Merged-chr1-153092243-7	+		chr1	72936296	72937496	Merged-chr1-72936896-2	+		chr1	191269357	191270358	Merged-chr1-191269858-1	+
chr1	107565170	107566171	Merged-chr1-107565671-1	+		chr1	153129716	153130795	Merged-chr1-153130248-6	+		chr1	73512969	73514561	Merged-chr1-73513606-6	+		chr1	191280621	191281938	Merged-chr1-191281278-3	+
chr1	107608776	107609777	Merged-chr1-107609277-1	+		chr1	153174389	153175527	Merged-chr1-153174970-5	+		chr1	73620777	73621778	Merged-chr1-73621278-1	+		chr1	191416441	191417605	Merged-chr1-191417005-4	+
chr1	108362270	108363271	Merged-chr1-108362771-1	+		chr1	155124136	155125137	Merged-chr1-155124637-1	+		chr1	73748296	73749599	Merged-chr1-73748948-2	+		chr1	192107173	192108174	Merged-chr1-192107674-1	+
chr1	116184175	116185327	Merged-chr1-116184751-2	+		chr1	155150532	155151663	Merged-chr1-155151111-6	+		chr1	73980848	73981849	Merged-chr1-73981349-1	+		chr1	192402851	192403925	Merged-chr1-192403388-2	+
chr1	116297930	116298931	Merged-chr1-116298431-1	+		chr1	155252399	155253526	Merged-chr1-155252952-6	+		chr1	74020151	74021341	Merged-chr1-74020732-7	+		chr1	192822264	192823265	Merged-chr1-192822765-1	+
chr1	116477244	116478245	Merged-chr1-116477745-1	+		chr1	156063837	156064904	Merged-chr1-156064371-2	+		chr1	74312925	74313989	Merged-chr1-74313457-2	+		chr1	193207775	193208776	Merged-chr1-193208276-1	+
chr1	117519634	117520690	Merged-chr1-117520162-2	+		chr1	156108057	156109058	Merged-chr1-156108558-1	+		chr1	74411538	74412539	Merged-chr1-74412039-1	+		chr1	193546435	193547436	Merged-chr1-193546936-1	+
chr1	118472057	118473058	Merged-chr1-118472558-1	+		chr1	156329462	156330463	Merged-chr1-156329963-1	+		chr1	74524968	74525969	Merged-chr1-74525469-1	+		chr2	3912310	3913354	Merged-chr2-3912832-2	+
chr1	118594917	118596408	Merged-chr1-118595628-5	+		chr1	159595585	159596586	Merged-chr1-159596086-1	+		chr1	74935921	74937308	Merged-chr1-74936589-7	+		chr2	4452563	4453564	Merged-chr2-4453064-1	+
chr1	119565276	119566475	Merged-chr1-119565847-3	+		chr1	159888962	159889963	Merged-chr1-159889463-1	+		chr1	74967678	74968790	Merged-chr1-74968249-3	+		chr2	4949305	4950458	Merged-chr2-4949900-6	+
chr1	119674661	119675767	Merged-chr1-119675214-2	+		chr1	160035393	160036499	Merged-chr1-160035937-3	+		chr1	75147449	75148450	Merged-chr1-75147950-1	+		chr2	5676125	5677297	Merged-chr2-5676686-3	+
chr1	120154477	120155505	Merged-chr1-120154991-2	+		chr1	160039515	160040763	Merged-chr1-160040129-4	+		chr1	75342422	75343423	Merged-chr1-75342923-1	+		chr2	6074669	6075901	Merged-chr2-6075306-7	+
chr1	120602800	120604512	Merged-chr1-120603614-4	+		chr1	160053507	160054714	Merged-chr1-160054112-6	+		chr1	76724005	76725006	Merged-chr1-76724506-1	+		chr2	6085993	6087261	Merged-chr2-6086578-7	+
chr1	120910569	120911570	Merged-chr1-120911070-1	+		chr1	160060037	160061190	Merged-chr1-160060598-5	+		chr1	77424954	77425955	Merged-chr1-77425455-1	+		chr2	6252090	6253213	Merged-chr2-6252656-3	+
chr1	122480291	122481470	Merged-chr1-122480881-2	+		chr1	160263149	160264595	Merged-chr1-160263783-6	+		chr1	78440428	78441515	Merged-chr1-78440977-7	+		chr2	6446505	6447506	Merged-chr2-6447006-1	+
chr1	122757598	122758599	Merged-chr1-122758099-1	+		chr1	161750169	161751280	Merged-chr1-161750725-2	+		chr1	78510770	78511942	Merged-chr1-78511349-7	+		chr2	10937269	10938270	Merged-chr2-10937770-1	+
chr1	122835267	122836343	Merged-chr1-122835805-2	+		chr1	162514771	162515772	Merged-chr1-162515272-1	+		chr1	78729716	78731085	Merged-chr1-78730470-7	+		chr2	11686377	11687532	Merged-chr2-11686955-2	+
chr1	123974404	123975405	Merged-chr1-123974905-1	+		chr1	164397248	164398324	Merged-chr1-164397774-6	+		chr1	78863875	78865392	Merged-chr1-78864560-5	+		chr2	11797883	11798884	Merged-chr2-11798384-1	+
chr1	124912832	124913953	Merged-chr1-124913393-2	+		chr1	164457986	164459171	Merged-chr1-164458554-6	+		chr1	79188359	79189360	Merged-chr1-79188860-1	+		chr2	13409433	13410841	Merged-chr2-13410142-6	+
chr1	125184811	125186128	Merged-chr1-125185446-3	+		chr1	164481266	164482475	Merged-chr1-164481865-6	+		chr1	79713546	79715040	Merged-chr1-79714248-7	+		chr2	13537880	13538881	Merged-chr2-13538381-1	+
chr1	125759763	125760787	Merged-chr1-125760275-2	+		chr1	164494360	164495828	Merged-chr1-164495119-7	+		chr1	79745429	79746692	Merged-chr1-79746061-2	+		chr2	13556950	13558087	Merged-chr2-13557519-2	+
chr1	126466823	126467824	Merged-chr1-126467324-1	+		chr1	164867264	164868321	Merged-chr1-164867798-3	+		chr1	80390418	80392325	Merged-chr1-80391424-5	+		chr2	13558322	13559323	Merged-chr2-13558823-1	+
chr1	126925078	126926079	Merged-chr1-126925579-1	+		chr1	165184870	165186015	Merged-chr1-165185416-6	+		chr1	80774953	80776076	Merged-chr1-80775518-3	+		chr2	14620399	14621400	Merged-chr2-14620900-1	+
chr1	127338495	127339616	Merged-chr1-127339048-4	+		chr1	167195750	167196751	Merged-chr1-167196251-1	+		chr1	80821811	80823548	Merged-chr1-80822747-3	+		chr2	16490967	16492021	Merged-chr2-16491497-3	+
chr1	128831959	128833188	Merged-chr1-128832608-6	+		chr1	167456904	167458081	Merged-chr1-167457484-7	+		chr1	82247224	82248311	Merged-chr1-82247765-3	+		chr2	18889855	18890856	Merged-chr2-18890356-1	+
chr1	130485288	130486319	Merged-chr1-130485804-2	+		chr1	171063722	171065058	Merged-chr1-171064454-7	+		chr1	82358744	82359825	Merged-chr1-82359285-2	+		chr2	19702296	19703808	Merged-chr2-19703122-3	+
chr1	130803138	130804656	Merged-chr1-130803848-5	+		chr1	171239811	171241058	Merged-chr1-171240435-4	+		chr1	82395003	82396154	Merged-chr1-82395570-5	+		chr2	20546684	20548247	Merged-chr2-20547381-7	+
chr1	131158481	131159583	Merged-chr1-131159032-2	+		chr1	171369844	171371037	Merged-chr1-171370431-7	+		chr1	82589779	82590933	Merged-chr1-82590344-7	+		chr2	21511323	21512324	Merged-chr2-21511824-1	+
chr1	131511496	131512609	Merged-chr1-131512066-3	+		chr1	171452529	171453530	Merged-chr1-171453030-1	+		chr1	82608491	82609612	Merged-chr1-82609052-2	+		chr2	22337929	22339222	Merged-chr2-22338583-6	+
chr1	131709758	131710759	Merged-chr1-131710259-1	+		chr1	172093415	172094548	Merged-chr1-172093980-7	+		chr1	82811467	82812542	Merged-chr1-82811991-6	+		chr2	23012071	23013085	Merged-chr2-23012578-2	+
chr1	131733327	131734553	Merged-chr1-131733904-6	+		chr1	172307586	172308587	Merged-chr1-172308087-1	+		chr1	82815509	82816635	Merged-chr1-82816095-4	+		chr2	25077350	25078351	Merged-chr2-25077851-1	+
chr1	131747306	131748726	Merged-chr1-131747961-3	+		chr1	172423114	172424115	Merged-chr1-172423615-1	+		chr1	82938209	82939396	Merged-chr1-82938817-7	+		chr2	25450738	25451815	Merged-chr2-25451283-4	+
chr1	132647544	132648706	Merged-chr1-132648114-7	+		chr1	175619554	175620555	Merged-chr1-175620055-1	+		chr1	82991188	82992355	Merged-chr1-82991766-7	+		chr2	25867234	25868235	Merged-chr2-25867735-1	+
chr1	132668050	132669716	Merged-chr1-132668918-5	+		chr1	176827272	176828371	Merged-chr1-176827822-4	+		chr1	83016351	83017506	Merged-chr1-83016903-5	+		chr2	26098804	26099974	Merged-chr2-26099381-4	+
chr1	133100793	133101997	Merged-chr1-133101384-4	+		chr1	177441309	177442831	Merged-chr1-177442026-7	+		chr1	83031664	83032903	Merged-chr1-83032298-5	+		chr2	26273378	26274571	Merged-chr2-26273975-2	+
chr1	135168859	135170222	Merged-chr1-135169507-6	+		chr1	179176878	179178003	Merged-chr1-179177441-2	+		chr1	83906467	83907703	Merged-chr1-83907141-7	+		chr2	26297981	26298992	Merged-chr2-26298487-2	+
chr1	135944907	135946035	Merged-chr1-135945463-3	+		chr1	180274198	180275344	Merged-chr1-180274779-3	+		chr1	84176063	84177064	Merged-chr1-84176564-1	+		chr2	26309386	26310387	Merged-chr2-26309887-1	+
chr1	136306164	136307289	Merged-chr1-136306710-3	+		chr1	180411694	180413064	Merged-chr1-180412379-2	+		chr1	84253696	84254877	Merged-chr1-84254287-2	+		chr2	27326612	27327613	Merged-chr2-27327113-1	+
chr1	136895815	136897077	Merged-chr1-136896446-2	+		chr1	180462566	180463567	Merged-chr1-180463067-1	+		chr1	84847309	84848477	Merged-chr1-84847899-3	+		chr2	27453982	27454983	Merged-chr2-27454483-1	+
chr1	137194682	137195997	Merged-chr1-137195384-4	+		chr1	180873642	180874846	Merged-chr1-180874246-3	+		chr1	84851248	84852392	Merged-chr1-84851810-7	+		chr2	27688283	27689284	Merged-chr2-27688784-1	+
chr1	138322382	138323612	Merged-chr1-138322971-7	+		chr1	181000035	181001443	Merged-chr1-181000707-6	+		chr1	84918948	84919949	Merged-chr1-84919449-1	+		chr2	27885492	27887328	Merged-chr2-27886404-7	+
chr1	138328035	138329122	Merged-chr1-138328579-2	+		chr1	181092545	181093703	Merged-chr1-181093124-2	+		chr1	84945497	84948103	Merged-chr1-84946827-10	+		chr2	27961620	27962621	Merged-chr2-27962121-1	+
chr1	138487358	138488383	Merged-chr1-138487871-2	+		chr1	182408568	182409653	Merged-chr1-182409108-7	+		chr1	85238522	85239971	Merged-chr1-85239247-2	+		chr2	28113949	28114950	Merged-chr2-28114450-1	+
chr1	138535505	138536909	Merged-chr1-138536175-4	+		chr1	182481236	182482571	Merged-chr1-182481925-6	+		chr1	85600414	85601490	Merged-chr1-85600952-2	+		chr2	28446416	28447615	Merged-chr2-28447011-7	+
chr1	138751999	138753000	Merged-chr1-138752500-1	+		chr1	182527771	182528949	Merged-chr1-182528379-7	+		chr1	85742647	85743658	Merged-chr1-85743153-2	+		chr2	28591134	28592135	Merged-chr2-28591635-1	+
chr1	140531217	140532218	Merged-chr1-140531718-1	+		chr1	183573603	183574625	Merged-chr1-183574116-3	+		chr1	86293525	86294948	Merged-chr1-86294168-6	+		chr2	29649539	29650612	Merged-chr2-29650076-2	+
chr1	141145296	141146711	Merged-chr1-141145963-3	+		chr1	183904785	183906153	Merged-chr1-183905477-3	+		chr1	86627481	86628653	Merged-chr1-86628064-7	+		chr2	29672681	29673682	Merged-chr2-29673182-1	+
chr1	144243069	144244169	Merged-chr1-144243626-7	+		chr1	184084407	184085472	Merged-chr1-184084932-3	+		chr1	86712284	86713285	Merged-chr1-86712785-1	+		chr2	31396426	31397427	Merged-chr2-31396927-1	+
chr1	144300753	144301816	Merged-chr1-144301285-2	+		chr1	184138478	184141215	Merged-chr1-184140051-4	+		chr1	87309051	87310052	Merged-chr1-87309552-1	+		chr2	31640752	31641753	Merged-chr2-31641253-1	+
chr1	144332283	144333284	Merged-chr1-144332784-1	+		chr1	184675352	184676372	Merged-chr1-184675859-3	+		chr1	87316190	87317472	Merged-chr1-87316872-7	+		chr2	31703176	31704177	Merged-chr2-31703677-1	+
chr1	145636826	145637827	Merged-chr1-145637327-1	+		chr1	187510856	187511857	Merged-chr1-187511357-1	+		chr1	87386154	87387155	Merged-chr1-87386655-1	+		chr2	32550638	32551639	Merged-chr2-32551139-1	+
chr1	149832557	149833643	Merged-chr1-149833100-2	+		chr1	187637603	187638662	Merged-chr1-187638119-6	+		chr1	87466828	87467829	Merged-chr1-87467329-1	+		chr2	32597348	32598349	Merged-chr2-32597849-1	+
chr1	150164460	150165461	Merged-chr1-150164961-1	+		chr1	189756338	189757381	Merged-chr1-189756856-6	+		chr1	87504835	87505836	Merged-chr1-87505336-1	+		chr2	32646315	32647316	Merged-chr2-32646816-1	+
chr1	150497201	150498694	Merged-chr1-150497948-2	+		chr1	190365991	190367442	Merged-chr1-190366797-6	+		chr1	87587614	87588615	Merged-chr1-87588115-1	+		chr2	32679640	32680881	Merged-chr2-32680239-4	+
chr1	150503052	150504357	Merged-chr1-150503709-4	+		chr1	190948422	190949523	Merged-chr1-190948972-7	+		chr1	87778827	87779828	Merged-chr1-87779328-1	+		chr2	32881806	32883170	Merged-chr2-32882548-4	+
chr1	151046225	151047636	Merged-chr1-151046867-3	+		chr1	191009664	191010665	Merged-chr1-191010165-1	+		chr1	87879490	87880599	Merged-chr1-87880048-6	+		chr2	32917065	32918066	Merged-chr2-32917566-1	+
chr1	151053024	151054241	Merged-chr1-151053603-3	+		chr1	191020331	191021389	Merged-chr1-191020857-6	+		chr1	87907502	87909406	Merged-chr1-87908712-7	+		chr2	33266029	33267030	Merged-chr2-33266530-1	+
chr1	151118607	151119608	Merged-chr1-151119108-1	+		chr1	191045946	191047020	Merged-chr1-191046485-7	+		chr1	88054829	88055956	Merged-chr1-88055380-4	+		chr2	34544643	34545795	Merged-chr2-34545201-4	+
chr1	151123684	151124910	Merged-chr1-151124260-3	+		chr1	191075101	191076175	Merged-chr1-191075635-4	+		chr1	88108908	88109909	Merged-chr1-88109409-1	+		chr2	34943931	34944932	Merged-chr2-34944432-1	+
chr1	151295839	151296943	Merged-chr1-151296391-2	+		chr1	191184624	191185721	Merged-chr1-191185173-2	+		chr1	88191139	88192303	Merged-chr1-88191700-6	+		chr2	35271470	35272471	Merged-chr2-35271971-1	+
chr1	151307623	151308624	Merged-chr1-151308124-1	+		chr1	191193412	191194603	Merged-chr1-191193986-7	+		chr1	89286803	89288014	Merged-chr1-89287394-4	+		chr2	35513955	35515039	Merged-chr2-35514497-2	+
chr1	151351780	151354286	Merged-chr1-151353202-6	+		chr1	191215839	191216966	Merged-chr1-191216408-7	+		chr1	89312730	89313934	Merged-chr1-89313281-5	+		chr2	35539297	35540298	Merged-chr2-35539798-1	+
chr1	151357521	151358522	Merged-chr1-151358022-1	+		chr1	191241846	191242935	Merged-chr1-191242389-4	+		chr1	89403235	89405564	Merged-chr1-89404477-5	+		chr2	37715828	37717097	Merged-chr2-37716439-3	+
chr1	151548677	151549879	Merged-chr1-151549284-7	+		chr1	191280621	191281938	Merged-chr1-191281278-3	+		chr1	89480820	89482098	Merged-chr1-89481417-7	+		chr2	40118701	40119702	Merged-chr2-40119202-1	+
chr1	151696375	151697527	Merged-chr1-151696963-3	+		chr1	191292130	191293374	Merged-chr1-191292731-7	+		chr1	89714051	89715208	Merged-chr1-89714616-7	+		chr2	43458767	43459768	Merged-chr2-43459268-1	+
chr1	151698983	151700061	Merged-chr1-151699520-3	+		chr1	191343464	191344617	Merged-chr1-191344033-7	+		chr1	89850176	89851213	Merged-chr1-89850695-2	+		chr2	47164982	47165983	Merged-chr2-47165483-1	+
chr1	152580909	152582989	Merged-chr1-152582051-3	+		chr1	191384445	191385446	Merged-chr1-191384946-1	+		chr1	90222531	90223683	Merged-chr1-90223090-4	+		chr2	52999244	53000245	Merged-chr2-52999745-1	+
chr1	152603415	152604456	Merged-chr1-152603936-2	+		chr1	191801831	191803243	Merged-chr1-191802614-7	+		chr1	90268061	90269287	Merged-chr1-90268639-5	+		chr2	53961461	53962462	Merged-chr2-53961962-1	+
chr1	153909716	153911692	Merged-chr1-153910933-5	+		chr1	191980368	191981369	Merged-chr1-191980869-1	+		chr1	90572714	90573715	Merged-chr1-90573215-1	+		chr2	58156417	58157512	Merged-chr2-58156964-4	+
chr1	153992097	153993205	Merged-chr1-153992637-3	+		chr1	192061359	192062543	Merged-chr1-192061934-3	+		chr1	91291592	91292904	Merged-chr1-91292276-5	+		chr2	59424376	59425573	Merged-chr2-59424976-3	+
chr1	155059718	155060719	Merged-chr1-155060219-1	+		chr1	193297844	193298845	Merged-chr1-193298345-1	+		chr1	91299470	91300474	Merged-chr1-91299972-2	+		chr2	59440776	59441777	Merged-chr2-59441277-1	+
chr1	155145782	155147257	Merged-chr1-155146450-7	+		chr1	193513659	193514662	Merged-chr1-193514161-2	+		chr1	91308986	91310110	Merged-chr1-91309567-6	+		chr2	59593783	59594784	Merged-chr2-59594284-1	+
chr1	155373407	155374408	Merged-chr1-155373908-1	+		chr1	194651663	194652800	Merged-chr1-194652206-4	+		chr1	91317198	91318245	Merged-chr1-91317716-3	+		chr2	59997418	59998419	Merged-chr2-59997919-1	+
chr1	155408033	155409194	Merged-chr1-155408590-4	+		chr1	195026929	195027930	Merged-chr1-195027430-1	+		chr1	91903256	91904358	Merged-chr1-91903807-2	+		chr2	60076507	60077596	Merged-chr2-60077052-2	+
chr1	155826527	155828293	Merged-chr1-155827349-5	+		chr2	3188412	3189463	Merged-chr2-3188938-2	+		chr1	91917450	91918451	Merged-chr1-91917951-1	+		chr2	60901207	60902225	Merged-chr2-60901718-4	+
chr1	156215988	156217252	Merged-chr1-156216632-7	+		chr2	3741595	3742596	Merged-chr2-3742096-1	+		chr1	91988311	91989628	Merged-chr1-91989025-5	+		chr2	64074527	64075760	Merged-chr2-64075175-4	+
chr1	156921773	156922774	Merged-chr1-156922274-1	+		chr2	3912310	3913354	Merged-chr2-3912832-2	+		chr1	92004611	92005734	Merged-chr1-92005174-4	+		chr2	65067019	65068180	Merged-chr2-65067624-3	+
chr1	156978180	156979454	Merged-chr1-156978817-2	+		chr2	4154225	4155226	Merged-chr2-4154726-1	+		chr1	92113039	92114373	Merged-chr1-92113657-4	+		chr2	67331605	67332882	Merged-chr2-67332244-2	+
chr1	157069118	157070603	Merged-chr1-157069886-3	+		chr2	4549010	4550191	Merged-chr2-4549602-7	+		chr1	92270071	92271286	Merged-chr1-92270649-3	+		chr2	68284106	68285107	Merged-chr2-68284607-1	+
chr1	157085873	157087158	Merged-chr1-157086505-4	+		chr2	4875562	4876563	Merged-chr2-4876063-1	+		chr1	93458128	93459202	Merged-chr1-93458665-2	+		chr2	68404270	68405625	Merged-chr2-68404993-3	+
chr1	157253400	157255643	Merged-chr1-157254248-6	+		chr2	6085993	6087261	Merged-chr2-6086578-7	+		chr1	93856973	93857974	Merged-chr1-93857474-1	+		chr2	70558538	70559539	Merged-chr2-70559039-1	+
chr1	157346773	157347774	Merged-chr1-157347274-1	+		chr2	6145002	6146003	Merged-chr2-6145503-1	+		chr1	94713081	94714590	Merged-chr1-94713880-3	+		chr2	71860351	71861672	Merged-chr2-71861012-2	+
chr1	157535945	157537190	Merged-chr1-157536568-2	+		chr2	6162397	6163453	Merged-chr2-6162925-2	+		chr1	96804963	96806051	Merged-chr1-96805507-2	+		chr2	72248058	72249059	Merged-chr2-72248559-1	+
chr1	158596725	158597865	Merged-chr1-158597314-3	+		chr2	6195261	6196457	Merged-chr2-6195858-6	+		chr1	97603128	97604129	Merged-chr1-97603629-1	+		chr2	72995144	72996341	Merged-chr2-72995749-5	+
chr1	158632603	158633635	Merged-chr1-158633119-2	+		chr2	8291310	8292311	Merged-chr2-8291811-1	+		chr1	97872760	97873947	Merged-chr1-97873354-2	+		chr2	73037341	73038604	Merged-chr2-73037946-3	+
chr1	158653803	158655124	Merged-chr1-158654520-7	+		chr2	10086868	10088147	Merged-chr2-10087509-3	+		chr1	97926356	97927574	Merged-chr1-97926924-7	+		chr2	74681700	74683287	Merged-chr2-74682485-6	+
chr1	159783326	159784327	Merged-chr1-159783827-1	+		chr2	10121575	10122576	Merged-chr2-10122076-1	+		chr1	98025632	98026773	Merged-chr1-98026210-7	+		chr2	75672446	75673447	Merged-chr2-75672947-1	+
chr1	160651753	160652754	Merged-chr1-160652254-1	+		chr2	11408057	11409270	Merged-chr2-11408678-3	+		chr1	98050802	98051803	Merged-chr1-98051303-1	+		chr2	76437334	76438335	Merged-chr2-76437835-1	+
chr1	160986812	160988093	Merged-chr1-160987453-2	+		chr2	11429270	11430327	Merged-chr2-11429798-6	+		chr1	98128549	98129796	Merged-chr1-98129180-7	+		chr2	76610327	76611385	Merged-chr2-76610856-2	+
chr1	161712346	161713579	Merged-chr1-161712963-2	+		chr2	15538262	15539263	Merged-chr2-15538763-1	+		chr1	98527875	98528876	Merged-chr1-98528376-1	+		chr2	76968637	76969790	Merged-chr2-76969214-2	+
chr1	161734793	161736285	Merged-chr1-161735463-3	+		chr2	18218402	18220069	Merged-chr2-18219338-5	+		chr1	98565291	98566292	Merged-chr1-98565792-1	+		chr2	79254866	79256182	Merged-chr2-79255509-5	+
chr1	164665552	164666553	Merged-chr1-164666053-1	+		chr2	18265271	18266355	Merged-chr2-18265811-6	+		chr1	98748671	98749672	Merged-chr1-98749172-1	+		chr2	84482294	84483295	Merged-chr2-84482795-1	+
chr1	164956635	164957733	Merged-chr1-164957184-2	+		chr2	18758103	18759104	Merged-chr2-18758604-1	+		chr1	99771813	99773041	Merged-chr1-99772400-3	+		chr2	84933748	84934894	Merged-chr2-84934321-2	+
chr1	165035235	165036440	Merged-chr1-165035804-3	+		chr2	19909238	19910258	Merged-chr2-19909748-2	+		chr1	100808005	100809006	Merged-chr1-100808506-1	+		chr2	90514054	90515349	Merged-chr2-90514702-2	+
chr1	165120370	165121538	Merged-chr1-165120951-7	+		chr2	20667982	20669048	Merged-chr2-20668515-2	+		chr1	105105017	105106018	Merged-chr1-105105518-1	+		chr2	91082598	91083599	Merged-chr2-91083099-1	+
chr1	165251753	165252754	Merged-chr1-165252254-1	+		chr2	23005907	23007104	Merged-chr2-23006516-5	+		chr1	105114723	105117278	Merged-chr1-105115747-7	+		chr2	91971536	91972736	Merged-chr2-91972109-4	+
chr1	165388565	165389677	Merged-chr1-165389121-2	+		chr2	24439509	24440942	Merged-chr2-24440320-6	+		chr1	105117789	105118853	Merged-chr1-105118323-6	+		chr2	92939465	92940466	Merged-chr2-92939966-1	+
chr1	165724355	165725356	Merged-chr1-165724856-1	+		chr2	24928089	24929227	Merged-chr2-24928675-7	+		chr1	105793923	105794924	Merged-chr1-105794424-1	+		chr2	93477078	93478103	Merged-chr2-93477591-2	+
chr1	165735810	165737009	Merged-chr1-165736416-4	+		chr2	25034552	25035553	Merged-chr2-25035053-1	+		chr1	105971383	105972528	Merged-chr1-105971951-6	+		chr2	93964878	93965879	Merged-chr2-93965379-1	+
chr1	166047869	166049230	Merged-chr1-166048526-6	+		chr2	25071747	25072835	Merged-chr2-25072290-3	+		chr1	106000202	106002135	Merged-chr1-106000986-5	+		chr2	94275503	94276558	Merged-chr2-94276031-2	+
chr1	166318894	166319927	Merged-chr1-166319406-3	+		chr2	25223974	25225193	Merged-chr2-25224546-7	+		chr1	106102112	106103236	Merged-chr1-106102685-6	+		chr2	94815570	94816571	Merged-chr2-94816071-1	+
chr1	167636651	167638214	Merged-chr1-167637366-5	+		chr2	25237496	25238598	Merged-chr2-25238041-4	+		chr1	106108396	106109991	Merged-chr1-106109194-2	+		chr2	95095179	95096180	Merged-chr2-95095680-1	+
chr1	167754530	167755870	Merged-chr1-167755241-3	+		chr2	25615676	25616882	Merged-chr2-25616258-3	+		chr1	106425023	106426281	Merged-chr1-106425592-4	+		chr2	95390100	95391101	Merged-chr2-95390601-1	+
chr1	167941705	167942895	Merged-chr1-167942300-2	+		chr2	25694108	25695196	Merged-chr2-25694652-2	+		chr1	106701751	106703473	Merged-chr1-106702703-6	+		chr2	96154773	96155774	Merged-chr2-96155274-1	+
chr1	168377296	168378297	Merged-chr1-168377797-1	+		chr2	26296043	26297299	Merged-chr2-26296639-5	+		chr1	106875521	106876731	Merged-chr1-106876126-5	+		chr2	96671261	96672262	Merged-chr2-96671762-1	+
chr1	168497474	168498576	Merged-chr1-168498021-5	+		chr2	26297981	26298992	Merged-chr2-26298487-2	+		chr1	106883376	106884538	Merged-chr1-106883959-4	+		chr2	102900733	102901847	Merged-chr2-102901291-5	+
chr1	168753983	168754984	Merged-chr1-168754484-1	+		chr2	26305226	26306227	Merged-chr2-26305727-1	+		chr1	106944799	106945800	Merged-chr1-106945300-1	+		chr2	102943629	102944737	Merged-chr2-102944183-2	+
chr1	169340761	169341762	Merged-chr1-169341262-1	+		chr2	26485086	26486448	Merged-chr2-26485769-3	+		chr1	107333620	107334621	Merged-chr1-107334121-1	+		chr2	103138628	103139720	Merged-chr2-103139188-7	+
chr1	169658960	169660115	Merged-chr1-169659551-3	+		chr2	26525293	26526383	Merged-chr2-26525822-5	+		chr1	107666567	107667568	Merged-chr1-107667068-1	+		chr2	103639663	103640664	Merged-chr2-103640164-1	+
chr1	169751863	169752864	Merged-chr1-169752364-1	+		chr2	27049231	27050232	Merged-chr2-27049732-1	+		chr1	107900186	107901403	Merged-chr1-107900823-5	+		chr2	103691630	103692631	Merged-chr2-103692131-1	+
chr1	170130789	170131790	Merged-chr1-170131290-1	+		chr2	27961620	27962621	Merged-chr2-27962121-1	+		chr1	112324382	112325383	Merged-chr1-112324883-1	+		chr2	103695682	103696994	Merged-chr2-103696320-4	+
chr1	170149407	170150536	Merged-chr1-170149983-3	+		chr2	28192596	28193597	Merged-chr2-28193097-1	+		chr1	114236112	114237113	Merged-chr1-114236613-1	+		chr2	106809293	106810294	Merged-chr2-106809794-1	+
chr1	170155615	170156616	Merged-chr1-170156116-1	+		chr2	28209518	28210782	Merged-chr2-28210165-7	+		chr1	114849127	114850128	Merged-chr1-114849628-1	+		chr2	108296216	108297217	Merged-chr2-108296717-1	+
chr1	170165865	170166866	Merged-chr1-170166366-1	+		chr2	28566280	28567582	Merged-chr2-28566931-2	+		chr1	117489675	117491076	Merged-chr1-117490340-7	+		chr2	109406222	109407281	Merged-chr2-109406751-5	+
chr1	170199897	170200898	Merged-chr1-170200398-1	+		chr2	29124654	29125744	Merged-chr2-29125201-7	+		chr1	118612820	118614466	Merged-chr1-118613683-7	+		chr2	114475307	114476308	Merged-chr2-114475808-1	+
chr1	170428338	170430204	Merged-chr1-170429249-6	+		chr2	29643134	29644137	Merged-chr2-29643636-2	+		chr1	118681630	118683471	Merged-chr1-118682578-7	+		chr2	116789373	116790374	Merged-chr2-116789874-1	+
chr1	170632174	170633192	Merged-chr1-170632683-2	+		chr2	29743867	29745247	Merged-chr2-29744553-7	+		chr1	119134098	119135139	Merged-chr1-119134619-2	+		chr2	117299469	117300470	Merged-chr2-117299970-1	+
chr1	170900997	170902210	Merged-chr1-170901626-6	+		chr2	29767625	29768779	Merged-chr2-29768197-7	+		chr1	119171988	119172989	Merged-chr1-119172489-1	+		chr2	117381059	117382466	Merged-chr2-117381763-2	+
chr1	170984058	170985211	Merged-chr1-170984635-2	+		chr2	29771659	29772768	Merged-chr2-29772231-3	+		chr1	119219471	119221790	Merged-chr1-119220441-8	+		chr2	117866775	117867776	Merged-chr2-117867276-1	+
chr1	171449766	171450767	Merged-chr1-171450267-1	+		chr2	29792547	29793548	Merged-chr2-29793048-1	+		chr1	119522412	119523804	Merged-chr1-119523038-5	+		chr2	118203511	118204610	Merged-chr2-118204070-4	+
chr1	172916608	172917863	Merged-chr1-172917236-2	+		chr2	30032051	30033131	Merged-chr2-30032595-3	+		chr1	119557311	119558554	Merged-chr1-119557924-3	+		chr2	118643896	118645021	Merged-chr2-118644462-3	+
chr1	173361207	173362247	Merged-chr1-173361727-2	+		chr2	30146914	30148162	Merged-chr2-30147520-7	+		chr1	119589704	119590705	Merged-chr1-119590205-1	+		chr2	118710780	118711895	Merged-chr2-118711343-7	+
chr1	173766582	173767624	Merged-chr1-173767100-3	+		chr2	30244360	30245383	Merged-chr2-30244869-3	+		chr1	119730757	119731943	Merged-chr1-119731373-3	+		chr2	119749313	119750314	Merged-chr2-119749814-1	+
chr1	174594734	174595735	Merged-chr1-174595235-1	+		chr2	30251293	30252554	Merged-chr2-30251861-7	+		chr1	119876811	119877916	Merged-chr1-119877364-2	+		chr2	122715918	122716919	Merged-chr2-122716419-1	+
chr1	174742266	174743267	Merged-chr1-174742767-1	+		chr2	30363623	30364898	Merged-chr2-30364262-7	+		chr1	120109678	120112768	Merged-chr1-120111190-12	+		chr2	125282099	125283169	Merged-chr2-125282634-2	+
chr1	175271119	175272120	Merged-chr1-175271620-1	+		chr2	30408833	30410322	Merged-chr2-30409693-7	+		chr1	120115597	120116922	Merged-chr1-120116204-7	+		chr2	126983953	126985053	Merged-chr2-126984499-4	+
chr1	175988243	175989633	Merged-chr1-175989019-6	+		chr2	30711655	30712761	Merged-chr2-30712201-7	+		chr1	121482612	121483784	Merged-chr1-121483191-4	+		chr2	127802055	127803158	Merged-chr2-127802615-3	+
chr1	177044870	177046475	Merged-chr1-177045779-4	+		chr2	30958392	30959458	Merged-chr2-30958918-4	+		chr1	122616092	122617259	Merged-chr1-122616677-5	+		chr2	128286964	128287965	Merged-chr2-128287465-1	+
chr1	177504031	177505145	Merged-chr1-177504591-3	+		chr2	30981670	30982758	Merged-chr2-30982214-7	+		chr1	124752245	124753246	Merged-chr1-124752746-1	+		chr2	129319667	129320668	Merged-chr2-129320168-1	+
chr1	177776962	177778313	Merged-chr1-177777638-2	+		chr2	30984970	30985971	Merged-chr2-30985471-1	+		chr1	125158172	125159373	Merged-chr1-125158782-4	+		chr2	129514607	129515608	Merged-chr2-129515108-1	+
chr1	179502410	179503411	Merged-chr1-179502911-1	+		chr2	31120930	31121956	Merged-chr2-31121443-2	+		chr1	125984262	125985263	Merged-chr1-125984763-1	+		chr2	130696873	130698122	Merged-chr2-130697480-7	+
chr1	179734359	179735360	Merged-chr1-179734860-1	+		chr2	31835723	31836727	Merged-chr2-31836225-2	+		chr1	126578049	126579356	Merged-chr1-126578710-4	+		chr2	131478050	131479051	Merged-chr2-131478551-1	+
chr1	179946791	179948450	Merged-chr1-179947620-6	+		chr2	31901335	31902568	Merged-chr2-31901952-2	+		chr1	126929149	126930150	Merged-chr1-126929650-1	+		chr2	131798962	131800129	Merged-chr2-131799564-3	+
chr1	180207639	180208678	Merged-chr1-180208159-2	+		chr2	32088136	32089378	Merged-chr2-32088757-2	+		chr1	127159944	127160945	Merged-chr1-127160445-1	+		chr2	131812320	131813470	Merged-chr2-131812915-3	+
chr1	180265011	180266149	Merged-chr1-180265579-3	+		chr2	32342542	32343543	Merged-chr2-32343043-1	+		chr1	127899112	127900113	Merged-chr1-127899613-1	+		chr2	132516043	132517094	Merged-chr2-132516571-3	+
chr1	180547257	180548443	Merged-chr1-180547836-6	+		chr2	32372014	32373110	Merged-chr2-32372559-3	+		chr1	128786791	128787792	Merged-chr1-128787292-1	+		chr2	132613312	132614348	Merged-chr2-132613830-4	+
chr1	180719676	180720900	Merged-chr1-180720271-7	+		chr2	32387325	32388614	Merged-chr2-32387975-5	+		chr1	129128082	129129083	Merged-chr1-129128583-1	+		chr2	132825658	132826866	Merged-chr2-132826255-4	+
chr1	181285412	181286857	Merged-chr1-181286077-6	+		chr2	32427912	32428997	Merged-chr2-32428468-7	+		chr1	129942854	129943944	Merged-chr1-129943399-2	+		chr2	133221556	133222557	Merged-chr2-133222057-1	+
chr1	181525655	181526698	Merged-chr1-181526177-2	+		chr2	32470889	32472036	Merged-chr2-32471437-5	+		chr1	130575910	130576911	Merged-chr1-130576411-1	+		chr2	135187514	135188557	Merged-chr2-135188036-2	+
chr1	182019259	182020451	Merged-chr1-182019841-6	+		chr2	32555156	32557307	Merged-chr2-32556084-7	+		chr1	130633517	130634650	Merged-chr1-130634084-2	+		chr2	136936414	136937415	Merged-chr2-136936915-1	+
chr1	182467515	182468772	Merged-chr1-182468144-2	+		chr2	32664918	32665919	Merged-chr2-32665419-1	+		chr1	131047852	131048853	Merged-chr1-131048353-1	+		chr2	138613366	138614367	Merged-chr2-138613867-1	+
chr1	182489540	182490812	Merged-chr1-182490180-7	+		chr2	32685581	32686582	Merged-chr2-32686082-1	+		chr1	131158481	131159583	Merged-chr1-131159032-2	+		chr2	138678846	138680105	Merged-chr2-138679476-2	+
chr1	182553742	182554743	Merged-chr1-182554243-1	+		chr2	32775120	32776280	Merged-chr2-32775709-7	+		chr1	131274526	131275647	Merged-chr1-131275086-7	+		chr2	139322136	139323137	Merged-chr2-139322637-1	+
chr1	182562341	182563342	Merged-chr1-182562842-1	+		chr2	32869733	32870967	Merged-chr2-32870314-6	+		chr1	131345620	131347112	Merged-chr1-131346297-3	+		chr2	140209798	140210799	Merged-chr2-140210299-1	+
chr1	183979535	183980536	Merged-chr1-183980036-1	+		chr2	32914253	32915398	Merged-chr2-32914837-7	+		chr1	131730150	131731398	Merged-chr1-131730807-7	+		chr2	140793754	140794755	Merged-chr2-140794255-1	+
chr1	184714007	184715008	Merged-chr1-184714508-1	+		chr2	33130476	33131629	Merged-chr2-33131059-7	+		chr1	131733327	131734553	Merged-chr1-131733904-6	+		chr2	142004291	142005292	Merged-chr2-142004792-1	+
chr1	185246959	185248094	Merged-chr1-185247527-2	+		chr2	33323051	33324268	Merged-chr2-33323673-5	+		chr1	131770415	131771489	Merged-chr1-131770952-2	+		chr2	144170857	144171858	Merged-chr2-144171358-1	+
chr1	186041434	186042435	Merged-chr1-186041935-1	+		chr2	33363408	33364409	Merged-chr2-33363909-1	+		chr1	132021847	132022932	Merged-chr1-132022386-3	+		chr2	146532064	146533160	Merged-chr2-146532606-3	+
chr1	186139937	186140938	Merged-chr1-186140438-1	+		chr2	33370369	33371690	Merged-chr2-33371053-7	+		chr1	132598346	132599440	Merged-chr1-132598893-2	+		chr2	148034551	148035552	Merged-chr2-148035052-1	+
chr1	186891143	186892144	Merged-chr1-186891644-1	+		chr2	33753643	33754644	Merged-chr2-33754144-1	+		chr1	132668050	132669716	Merged-chr1-132668918-5	+		chr2	148121997	148123090	Merged-chr2-148122528-3	+
chr1	187831974	187833544	Merged-chr1-187832889-6	+		chr2	33872198	33873199	Merged-chr2-33872699-1	+		chr1	133251448	133252638	Merged-chr1-133252049-6	+		chr2	148184530	148185631	Merged-chr2-148185097-5	+
chr1	187900616	187901617	Merged-chr1-187901117-1	+		chr2	34027106	34028107	Merged-chr2-34027607-1	+		chr1	133908395	133909598	Merged-chr1-133909011-6	+		chr2	148442544	148443801	Merged-chr2-148443173-2	+
chr1	189023096	189024097	Merged-chr1-189023597-1	+		chr2	34742383	34743384	Merged-chr2-34742884-1	+		chr1	134036809	134037810	Merged-chr1-134037310-1	+		chr2	148521832	148522833	Merged-chr2-148522333-1	+
chr1	189972590	189973779	Merged-chr1-189973165-3	+		chr2	34841504	34842505	Merged-chr2-34842005-1	+		chr1	134119858	134120859	Merged-chr1-134120359-1	+		chr2	149611380	149612381	Merged-chr2-149611881-1	+
chr1	190831454	190832769	Merged-chr1-190832112-2	+		chr2	34904584	34905667	Merged-chr2-34905133-7	+		chr1	134132861	134133988	Merged-chr1-134133453-5	+		chr2	151536104	151537306	Merged-chr2-151536721-3	+
chr1	191792938	191793939	Merged-chr1-191793439-1	+		chr2	35767476	35768898	Merged-chr2-35768206-6	+		chr1	134352939	134354095	Merged-chr1-134353511-6	+		chr2	151812746	151813747	Merged-chr2-151813247-1	+
chr1	191834592	191835593	Merged-chr1-191835093-1	+		chr2	35993808	35994959	Merged-chr2-35994402-5	+		chr1	134636596	134637597	Merged-chr1-134637097-1	+		chr2	152196805	152197871	Merged-chr2-152197340-4	+
chr1	192107173	192108174	Merged-chr1-192107674-1	+		chr2	37712834	37713835	Merged-chr2-37713335-1	+		chr1	135358660	135360266	Merged-chr1-135359421-4	+		chr2	152349346	152350794	Merged-chr2-152350095-3	+
chr1	193021756	193022757	Merged-chr1-193022257-1	+		chr2	38168279	38169320	Merged-chr2-38168800-2	+		chr1	136001131	136002212	Merged-chr1-136001676-6	+		chr2	152368636	152369637	Merged-chr2-152369137-1	+
chr1	193278570	193279571	Merged-chr1-193279071-1	+		chr2	38571526	38572527	Merged-chr2-38572027-1	+		chr1	136358560	136359719	Merged-chr1-136359150-6	+		chr2	153116777	153117778	Merged-chr2-153117278-1	+
chr1	193289393	193290653	Merged-chr1-193290055-7	+		chr2	38624060	38625061	Merged-chr2-38624561-1	+		chr1	136895815	136897077	Merged-chr1-136896446-2	+		chr2	153198497	153199498	Merged-chr2-153198998-1	+
chr1	194038198	194039483	Merged-chr1-194038848-6	+		chr2	44415948	44416949	Merged-chr2-44416449-1	+		chr1	136925595	136926739	Merged-chr1-136926161-4	+		chr2	153214527	153215682	Merged-chr2-153215105-2	+
chr1	194423932	194424946	Merged-chr1-194424439-2	+		chr2	48017812	48018813	Merged-chr2-48018313-1	+		chr1	138243518	138244644	Merged-chr1-138244081-2	+		chr2	153338117	153339118	Merged-chr2-153338618-1	+
chr1	194436943	194437962	Merged-chr1-194437454-3	+		chr2	48567675	48568852	Merged-chr2-48568264-2	+		chr1	138427074	138428195	Merged-chr1-138427633-3	+		chr2	153481260	153482265	Merged-chr2-153481763-2	+
chr1	194746388	194747389	Merged-chr1-194746889-1	+		chr2	48948859	48949976	Merged-chr2-48949434-7	+		chr1	138506766	138507899	Merged-chr1-138507344-7	+		chr2	154650908	154652179	Merged-chr2-154651535-5	+
chr1	195040021	195041022	Merged-chr1-195040522-1	+		chr2	49007158	49008178	Merged-chr2-49007668-2	+		chr1	138513627	138514728	Merged-chr1-138514166-6	+		chr2	156019475	156020476	Merged-chr2-156019976-1	+
chr2	3147259	3149062	Merged-chr2-3147998-4	+		chr2	49738586	49739587	Merged-chr2-49739087-1	+		chr1	138537639	138538640	Merged-chr1-138538140-1	+		chr2	156522430	156523431	Merged-chr2-156522931-1	+
chr2	3228408	3229572	Merged-chr2-3228974-6	+		chr2	51272980	51273981	Merged-chr2-51273481-1	+		chr1	138606379	138607546	Merged-chr1-138606969-5	+		chr2	157039748	157040749	Merged-chr2-157040249-1	+
chr2	4236249	4237250	Merged-chr2-4236750-1	+		chr2	52471483	52472484	Merged-chr2-52471984-1	+		chr1	139064267	139065268	Merged-chr1-139064768-1	+		chr2	157445566	157448364	Merged-chr2-157447375-6	+
chr2	5936216	5937234	Merged-chr2-5936725-2	+		chr2	52570952	52571953	Merged-chr2-52571453-1	+		chr1	139396273	139397368	Merged-chr1-139396810-6	+		chr2	158396766	158397767	Merged-chr2-158397267-1	+
chr2	6428237	6429490	Merged-chr2-6428891-3	+		chr2	52884701	52885731	Merged-chr2-52885216-2	+		chr1	139500871	139502021	Merged-chr1-139501463-5	+		chr2	160210018	160211019	Merged-chr2-160210519-1	+
chr2	7073213	7074214	Merged-chr2-7073714-1	+		chr2	58156417	58157512	Merged-chr2-58156964-4	+		chr1	140428812	140430023	Merged-chr1-140429445-4	+		chr2	160213935	160214936	Merged-chr2-160214436-1	+
chr2	8676156	8677157	Merged-chr2-8676657-1	+		chr2	59737737	59739192	Merged-chr2-59738559-7	+		chr1	143302909	143303910	Merged-chr1-143303410-1	+		chr2	160249217	160250218	Merged-chr2-160249718-1	+
chr2	8917075	8918076	Merged-chr2-8917576-1	+		chr2	59779114	59780337	Merged-chr2-59779707-7	+		chr1	143680949	143682256	Merged-chr1-143681600-4	+		chr2	162661858	162662859	Merged-chr2-162662359-1	+
chr2	9868584	9869585	Merged-chr2-9869085-1	+		chr2	59790165	59791166	Merged-chr2-59790666-1	+		chr1	143853902	143854903	Merged-chr1-143854403-1	+		chr2	164126261	164127262	Merged-chr2-164126762-1	+
chr2	9905671	9906779	Merged-chr2-9906243-4	+		chr2	60238941	60240193	Merged-chr2-60239567-2	+		chr1	144315977	144317181	Merged-chr1-144316571-3	+		chr2	164500307	164501308	Merged-chr2-164500808-1	+
chr2	9972554	9973694	Merged-chr2-9973109-6	+		chr2	60870560	60871561	Merged-chr2-60871061-1	+		chr1	144406258	144407419	Merged-chr1-144406832-6	+		chr2	164844135	164845136	Merged-chr2-164844636-1	+
chr2	12001815	12002942	Merged-chr2-12002379-2	+		chr2	61337839	61338876	Merged-chr2-61338358-2	+		chr1	144945494	144946645	Merged-chr1-144946081-4	+		chr2	164866833	164867834	Merged-chr2-164867334-1	+
chr2	12410811	12412023	Merged-chr2-12411417-2	+		chr2	66655062	66656063	Merged-chr2-66655563-1	+		chr1	149174283	149175284	Merged-chr1-149174784-1	+		chr2	165387682	165388749	Merged-chr2-165388219-6	+
chr2	13536572	13537647	Merged-chr2-13537110-2	+		chr2	68336105	68337106	Merged-chr2-68336606-1	+		chr1	149623863	149624864	Merged-chr1-149624364-1	+		chr2	165654633	165655634	Merged-chr2-165655134-1	+
chr2	14048089	14049267	Merged-chr2-14048718-6	+		chr2	68434740	68436391	Merged-chr2-68435709-4	+		chr1	150034372	150035373	Merged-chr1-150034873-1	+		chr2	165759055	165760056	Merged-chr2-165759556-1	+
chr2	14100028	14101392	Merged-chr2-14100710-2	+		chr2	69010806	69012237	Merged-chr2-69011476-5	+		chr1	150404072	150405304	Merged-chr1-150404656-3	+		chr2	166180576	166181584	Merged-chr2-166181080-2	+
chr2	14138923	14140297	Merged-chr2-14139590-3	+		chr2	69551295	69552428	Merged-chr2-69551843-7	+		chr1	150532546	150533678	Merged-chr1-150533122-4	+		chr2	166381987	166382988	Merged-chr2-166382488-1	+
chr2	15064373	15065472	Merged-chr2-15064923-2	+		chr2	69762882	69764061	Merged-chr2-69763492-5	+		chr1	151053024	151054241	Merged-chr1-151053603-3	+		chr2	166780858	166781938	Merged-chr2-166781398-2	+
chr2	15096467	15097468	Merged-chr2-15096968-1	+		chr2	70128002	70129003	Merged-chr2-70128503-1	+		chr1	151123684	151124910	Merged-chr1-151124260-3	+		chr2	166821994	166822995	Merged-chr2-166822495-1	+
chr2	15150412	15151423	Merged-chr2-15150918-2	+		chr2	70129176	70130237	Merged-chr2-70129707-2	+		chr1	151147616	151148720	Merged-chr1-151148170-7	+		chr2	167081393	167082394	Merged-chr2-167081894-1	+
chr2	18034270	18035271	Merged-chr2-18034771-1	+		chr2	70614524	70615525	Merged-chr2-70615025-1	+		chr1	151153137	151154720	Merged-chr1-151153848-7	+		chr2	167221950	167222951	Merged-chr2-167222451-1	+
chr2	18441527	18442879	Merged-chr2-18442149-7	+		chr2	71542309	71543462	Merged-chr2-71542909-7	+		chr1	151195658	151196750	Merged-chr1-151196204-2	+		chr2	167358154	167359155	Merged-chr2-167358655-1	+
chr2	18586901	18588230	Merged-chr2-18587599-6	+		chr2	71643731	71644845	Merged-chr2-71644301-6	+		chr1	151223365	151225231	Merged-chr1-151224418-7	+		chr2	167367999	167369000	Merged-chr2-167368500-1	+
chr2	19414319	19415449	Merged-chr2-19414912-7	+		chr2	71651712	71652760	Merged-chr2-71652236-2	+		chr1	151650369	151651608	Merged-chr1-151650962-3	+		chr2	167588772	167590033	Merged-chr2-167589377-4	+
chr2	20224025	20225284	Merged-chr2-20224641-3	+		chr2	72238530	72239656	Merged-chr2-72239094-5	+		chr1	151698983	151700061	Merged-chr1-151699520-3	+		chr2	167814876	167815877	Merged-chr2-167815377-1	+
chr2	20339381	20340703	Merged-chr2-20340039-6	+		chr2	72252625	72253626	Merged-chr2-72253126-1	+		chr1	152444368	152446875	Merged-chr1-152445623-10	+		chr2	168016256	168017854	Merged-chr2-168017061-3	+
chr2	20346412	20347632	Merged-chr2-20347033-5	+		chr2	72262486	72263679	Merged-chr2-72263089-3	+		chr1	152538523	152541255	Merged-chr1-152539899-3	+		chr2	168022729	168023730	Merged-chr2-168023230-1	+
chr2	21667437	21668438	Merged-chr2-21667938-1	+		chr2	72269583	72270598	Merged-chr2-72270091-2	+		chr1	152560138	152561445	Merged-chr1-152560743-7	+		chr2	168116902	168118029	Merged-chr2-168117456-5	+
chr2	21884594	21887083	Merged-chr2-21886021-4	+		chr2	72871440	72872513	Merged-chr2-72871977-3	+		chr1	152573241	152574479	Merged-chr1-152573865-7	+		chr2	168540812	168541813	Merged-chr2-168541313-1	+
chr2	22047149	22048150	Merged-chr2-22047650-1	+		chr2	73280416	73281417	Merged-chr2-73280917-1	+		chr1	152603415	152604456	Merged-chr1-152603936-2	+		chr2	168912156	168913424	Merged-chr2-168912752-4	+
chr2	22773725	22774967	Merged-chr2-22774313-3	+		chr2	75631233	75632234	Merged-chr2-75631734-1	+		chr1	152612542	152614329	Merged-chr1-152613458-7	+		chr2	169632795	169633796	Merged-chr2-169633296-1	+
chr2	23866469	23867565	Merged-chr2-23867017-5	+		chr2	75765147	75766242	Merged-chr2-75765695-2	+		chr1	152614605	152615639	Merged-chr1-152615122-2	+		chr2	170159933	170160934	Merged-chr2-170160434-1	+
chr2	24103361	24104362	Merged-chr2-24103862-1	+		chr2	76029108	76030110	Merged-chr2-76029609-2	+		chr1	152869565	152871522	Merged-chr1-152870389-7	+		chr2	170308813	170309814	Merged-chr2-170309314-1	+
chr2	26273378	26274571	Merged-chr2-26273975-2	+		chr2	76428962	76430173	Merged-chr2-76429568-2	+		chr1	153251106	153252375	Merged-chr1-153251790-7	+		chr2	170526127	170527325	Merged-chr2-170526765-5	+
chr2	27206118	27207689	Merged-chr2-27206997-4	+		chr2	76441677	76442729	Merged-chr2-76442203-2	+		chr1	153521678	153522794	Merged-chr1-153522218-3	+		chr2	170922437	170923528	Merged-chr2-170922983-2	+
chr2	27328285	27329286	Merged-chr2-27328786-1	+		chr2	76482860	76483918	Merged-chr2-76483398-5	+		chr1	153678843	153679994	Merged-chr1-153679409-7	+		chr2	172393139	172394140	Merged-chr2-172393640-1	+
chr2	27340039	27341089	Merged-chr2-27340564-2	+		chr2	76619817	76620818	Merged-chr2-76620318-1	+		chr1	153909716	153911692	Merged-chr1-153910933-5	+		chr2	173646932	173648243	Merged-chr2-173647518-7	+
chr2	27393897	27394946	Merged-chr2-27394429-3	+		chr2	77102067	77103220	Merged-chr2-77102654-3	+		chr1	153918398	153919674	Merged-chr1-153919018-7	+		chr2	174442076	174443167	Merged-chr2-174442630-4	+
chr2	27403726	27405481	Merged-chr2-27404672-4	+		chr2	77177079	77178080	Merged-chr2-77177580-1	+		chr1	155247183	155248326	Merged-chr1-155247778-5	+		chr2	174578282	174579283	Merged-chr2-174578783-1	+
chr2	27411730	27412731	Merged-chr2-27412231-1	+		chr2	77201109	77202705	Merged-chr2-77201907-2	+		chr1	155274304	155275932	Merged-chr1-155275141-6	+		chr2	178101647	178102743	Merged-chr2-178102215-4	+
chr2	27731771	27732772	Merged-chr2-27732272-1	+		chr2	79206090	79207225	Merged-chr2-79206644-3	+		chr1	155452933	155454078	Merged-chr1-155453506-7	+		chr2	178327208	178328209	Merged-chr2-178327709-1	+
chr2	28621933	28622934	Merged-chr2-28622434-1	+		chr2	88007495	88008496	Merged-chr2-88007996-1	+		chr1	155510071	155511072	Merged-chr1-155510572-1	+		chr2	178877117	178878118	Merged-chr2-178877618-1	+
chr2	28681024	28682025	Merged-chr2-28681525-1	+		chr2	90866195	90867372	Merged-chr2-90866787-4	+		chr1	156221456	156223050	Merged-chr1-156222136-7	+		chr2	179493774	179494775	Merged-chr2-179494275-1	+
chr2	28818062	28819063	Merged-chr2-28818563-1	+		chr2	90949998	90950999	Merged-chr2-90950499-1	+		chr1	156268313	156269352	Merged-chr1-156268833-2	+		chr2	179979469	179980563	Merged-chr2-179980020-3	+
chr2	29052889	29055669	Merged-chr2-29054315-8	+		chr2	91042456	91043626	Merged-chr2-91043041-2	+		chr1	156461715	156463139	Merged-chr1-156462481-3	+		chr2	180477434	180478435	Merged-chr2-180477935-1	+
chr2	31297620	31298890	Merged-chr2-31298208-4	+		chr2	91069364	91070890	Merged-chr2-91070131-7	+		chr1	156521261	156522891	Merged-chr1-156522118-7	+		chr2	180659195	180660196	Merged-chr2-180659696-1	+
chr2	31825764	31826765	Merged-chr2-31826265-1	+		chr2	91242130	91243131	Merged-chr2-91242631-1	+		chr1	156818942	156819943	Merged-chr1-156819443-1	+		chr2	180813819	180814820	Merged-chr2-180814320-1	+
chr2	32610437	32611438	Merged-chr2-32610938-1	+		chr2	91281080	91282133	Merged-chr2-91281607-2	+		chr1	156910410	156911526	Merged-chr1-156910968-2	+		chr2	181670191	181671319	Merged-chr2-181670755-2	+
chr2	33456219	33457717	Merged-chr2-33456968-2	+		chr2	91316397	91317398	Merged-chr2-91316898-1	+		chr1	157009109	157010393	Merged-chr1-157009694-4	+		chr2	181693311	181694465	Merged-chr2-181693866-7	+
chr2	33486734	33487948	Merged-chr2-33487333-5	+		chr2	92914458	92915785	Merged-chr2-92915120-4	+		chr1	157027157	157028443	Merged-chr1-157027758-6	+		chr3	3504432	3505433	Merged-chr3-3504933-1	+
chr2	33777588	33778589	Merged-chr2-33778089-1	+		chr2	92939465	92940466	Merged-chr2-92939966-1	+		chr1	157457715	157459092	Merged-chr1-157458404-4	+		chr3	5111923	5112924	Merged-chr3-5112424-1	+
chr2	33821528	33822552	Merged-chr2-33822040-2	+		chr2	93075930	93076931	Merged-chr2-93076431-1	+		chr1	159928815	159930064	Merged-chr1-159929432-4	+		chr3	7519567	7520568	Merged-chr3-7520068-1	+
chr2	33841794	33842883	Merged-chr2-33842339-2	+		chr2	93870510	93871607	Merged-chr2-93871059-2	+		chr1	161108813	161110020	Merged-chr1-161109443-5	+		chr3	7943349	7944374	Merged-chr3-7943862-2	+
chr2	34566177	34567865	Merged-chr2-34566932-6	+		chr2	93909394	93910395	Merged-chr2-93909895-1	+		chr1	161122457	161123798	Merged-chr1-161123149-6	+		chr3	8733508	8734509	Merged-chr3-8734009-1	+
chr2	35539297	35540298	Merged-chr2-35539798-1	+		chr2	93979300	93980407	Merged-chr2-93979870-3	+		chr1	161378439	161379900	Merged-chr1-161379170-2	+		chr3	9019984	9020985	Merged-chr3-9020485-1	+
chr2	36276137	36277185	Merged-chr2-36276664-4	+		chr2	94051641	94052762	Merged-chr2-94052213-4	+		chr1	161742684	161743685	Merged-chr1-161743185-1	+		chr3	9133755	9134756	Merged-chr3-9134256-1	+
chr2	38165905	38166906	Merged-chr2-38166406-1	+		chr2	94275503	94276558	Merged-chr2-94276031-2	+		chr1	162100629	162102380	Merged-chr1-162101548-7	+		chr3	9538213	9539214	Merged-chr3-9538714-1	+
chr2	38609876	38610877	Merged-chr2-38610377-1	+		chr2	94288437	94290392	Merged-chr2-94289305-7	+		chr1	162109061	162110107	Merged-chr1-162109584-2	+		chr3	12808545	12809546	Merged-chr3-12809046-1	+
chr2	38824878	38825879	Merged-chr2-38825379-1	+		chr2	94729264	94730486	Merged-chr2-94729929-5	+		chr1	162183468	162184865	Merged-chr1-162184115-4	+		chr3	13566347	13567348	Merged-chr3-13566848-1	+
chr2	43244856	43246185	Merged-chr2-43245486-4	+		chr2	94913910	94914911	Merged-chr2-94914411-1	+		chr1	162299391	162300534	Merged-chr1-162299954-7	+		chr3	15159042	15160576	Merged-chr3-15159827-6	+
chr2	43295463	43296936	Merged-chr2-43296124-3	+		chr2	100370417	100371418	Merged-chr2-100370918-1	+		chr1	162792108	162793575	Merged-chr1-162792839-7	+		chr3	19284375	19285818	Merged-chr3-19285056-4	+
chr2	43458767	43459768	Merged-chr2-43459268-1	+		chr2	102013935	102015157	Merged-chr2-102014528-7	+		chr1	162857368	162858509	Merged-chr1-162857948-4	+		chr3	21569284	21570315	Merged-chr3-21569800-2	+
chr2	43479440	43480576	Merged-chr2-43480014-3	+		chr2	102030394	102031395	Merged-chr2-102030895-1	+		chr1	163150130	163151189	Merged-chr1-163150655-3	+		chr3	24690576	24691577	Merged-chr3-24691077-1	+
chr2	43548178	43549368	Merged-chr2-43548790-3	+		chr2	102056093	102057094	Merged-chr2-102056594-1	+		chr1	164018061	164019124	Merged-chr1-164018589-5	+		chr3	27484619	27485660	Merged-chr3-27485140-2	+
chr2	44141962	44143153	Merged-chr2-44142533-7	+		chr2	102097242	102098243	Merged-chr2-102097743-1	+		chr1	164260628	164262296	Merged-chr1-164261535-3	+		chr3	29994551	29995610	Merged-chr3-29995083-3	+
chr2	45265538	45266585	Merged-chr2-45266062-2	+		chr2	102543782	102544941	Merged-chr2-102544355-6	+		chr1	164365986	164367072	Merged-chr1-164366531-7	+		chr3	30187698	30188699	Merged-chr3-30188199-1	+
chr2	45411402	45412505	Merged-chr2-45411954-2	+		chr2	103279157	103280158	Merged-chr2-103279658-1	+		chr1	164410825	164412036	Merged-chr1-164411437-7	+		chr3	30418451	30419452	Merged-chr3-30418952-1	+
chr2	45573751	45574752	Merged-chr2-45574252-1	+		chr2	103832114	103833115	Merged-chr2-103832615-1	+		chr1	164572321	164573671	Merged-chr1-164572996-2	+		chr3	30699375	30700376	Merged-chr3-30699876-1	+
chr2	48374221	48375222	Merged-chr2-48374722-1	+		chr2	103894830	103896073	Merged-chr2-103895488-5	+		chr1	164874263	164875346	Merged-chr1-164874805-3	+		chr3	31027478	31028479	Merged-chr3-31027979-1	+
chr2	48885554	48886561	Merged-chr2-48886058-2	+		chr2	104102380	104103450	Merged-chr2-104102915-2	+		chr1	164956635	164957733	Merged-chr1-164957184-2	+		chr3	33921931	33922932	Merged-chr3-33922432-1	+
chr2	49176480	49177742	Merged-chr2-49177080-5	+		chr2	104128454	104130114	Merged-chr2-104129212-5	+		chr1	165035235	165036440	Merged-chr1-165035804-3	+		chr3	36449057	36450213	Merged-chr3-36449658-6	+
chr2	50977956	50979077	Merged-chr2-50978511-3	+		chr2	104145660	104146770	Merged-chr2-104146215-2	+		chr1	165091671	165092672	Merged-chr1-165092172-1	+		chr3	37468123	37469124	Merged-chr3-37468624-1	+
chr2	51421966	51422967	Merged-chr2-51422467-1	+		chr2	105006886	105008014	Merged-chr2-105007452-4	+		chr1	165120370	165121538	Merged-chr1-165120951-7	+		chr3	37800971	37801972	Merged-chr3-37801472-1	+
chr2	51497442	51498630	Merged-chr2-51498031-4	+		chr2	107920124	107921125	Merged-chr2-107920625-1	+		chr1	165198955	165199956	Merged-chr1-165199456-1	+		chr3	40295629	40296630	Merged-chr3-40296130-1	+
chr2	51563409	51564651	Merged-chr2-51564030-2	+		chr2	107964724	107965725	Merged-chr2-107965225-1	+		chr1	165770948	165772236	Merged-chr1-165771621-7	+		chr3	44511772	44512773	Merged-chr3-44512273-1	+
chr2	52943690	52944691	Merged-chr2-52944191-1	+		chr2	108677604	108678669	Merged-chr2-108678135-7	+		chr1	167358363	167359481	Merged-chr1-167358917-7	+		chr3	47878238	47879239	Merged-chr3-47878739-1	+
chr2	53850703	53851837	Merged-chr2-53851258-6	+		chr2	108783361	108786091	Merged-chr2-108785116-7	+		chr1	167617728	167618797	Merged-chr1-167618263-5	+		chr3	50736880	50737881	Merged-chr3-50737381-1	+
chr2	54835467	54836468	Merged-chr2-54835968-1	+		chr2	109406222	109407281	Merged-chr2-109406751-5	+		chr1	168318534	168319535	Merged-chr1-168319035-1	+		chr3	51131680	51132681	Merged-chr3-51132181-1	+
chr2	55427400	55428567	Merged-chr2-55427980-5	+		chr2	110188340	110189531	Merged-chr2-110188921-7	+		chr1	168497474	168498576	Merged-chr1-168498021-5	+		chr3	51179066	51180154	Merged-chr3-51179610-2	+
chr2	56118905	56119906	Merged-chr2-56119406-1	+		chr2	115872612	115873858	Merged-chr2-115873215-5	+		chr1	169331734	169332935	Merged-chr1-169332324-7	+		chr3	51209572	51210573	Merged-chr3-51210073-1	+
chr2	57819262	57820263	Merged-chr2-57819763-1	+		chr2	116536109	116537232	Merged-chr2-116536671-2	+		chr1	169658960	169660115	Merged-chr1-169659551-3	+		chr3	52090802	52091803	Merged-chr3-52091303-1	+
chr2	58054901	58056057	Merged-chr2-58055479-2	+		chr2	118116016	118117017	Merged-chr2-118116517-1	+		chr1	169970664	169971665	Merged-chr1-169971165-1	+		chr3	52118913	52119914	Merged-chr3-52119414-1	+
chr2	58523739	58524898	Merged-chr2-58524335-5	+		chr2	118149428	118150429	Merged-chr2-118149929-1	+		chr1	170142124	170143882	Merged-chr1-170143045-6	+		chr3	52983496	52984588	Merged-chr3-52984042-2	+
chr2	58753706	58755401	Merged-chr2-58754695-7	+		chr2	118287920	118289041	Merged-chr2-118288481-2	+		chr1	170345774	170347063	Merged-chr1-170346446-5	+		chr3	55347287	55348288	Merged-chr3-55347788-1	+
chr2	59196862	59197863	Merged-chr2-59197363-1	+		chr2	118506751	118507752	Merged-chr2-118507252-1	+		chr1	170428338	170430204	Merged-chr1-170429249-6	+		chr3	55498831	55500064	Merged-chr3-55499470-4	+
chr2	60036593	60037862	Merged-chr2-60037256-7	+		chr2	118643896	118645021	Merged-chr2-118644462-3	+		chr1	170454970	170456082	Merged-chr1-170455534-4	+		chr3	57509855	57510856	Merged-chr3-57510356-1	+
chr2	60113417	60114635	Merged-chr2-60113994-3	+		chr2	118689901	118690902	Merged-chr2-118690402-1	+		chr1	170513873	170514917	Merged-chr1-170514389-3	+		chr3	57535616	57536651	Merged-chr3-57536134-2	+
chr2	60821509	60822510	Merged-chr2-60822010-1	+		chr2	118882767	118883908	Merged-chr2-118883367-7	+		chr1	170538360	170539634	Merged-chr1-170539057-6	+		chr3	59129604	59130605	Merged-chr3-59130105-1	+
chr2	60904799	60905800	Merged-chr2-60905300-1	+		chr2	118916198	118917296	Merged-chr2-118916747-2	+		chr1	170804240	170805445	Merged-chr1-170804835-5	+		chr3	59430001	59431002	Merged-chr3-59430502-1	+
chr2	61493863	61494977	Merged-chr2-61494409-3	+		chr2	119173786	119175040	Merged-chr2-119174381-4	+		chr1	172169561	172170703	Merged-chr1-172170144-4	+		chr3	59820059	59821060	Merged-chr3-59820560-1	+
chr2	61967218	61968219	Merged-chr2-61967719-1	+		chr2	120049607	120050627	Merged-chr2-120050117-2	+		chr1	172431689	172432702	Merged-chr1-172432197-3	+		chr3	63240721	63241898	Merged-chr3-63241307-3	+
chr2	63819306	63820307	Merged-chr2-63819807-1	+		chr2	120068534	120069702	Merged-chr2-120069118-2	+		chr1	173480581	173481815	Merged-chr1-173481195-5	+		chr3	63351525	63352526	Merged-chr3-63352026-1	+
chr2	63925507	63926607	Merged-chr2-63926057-5	+		chr2	120126199	120128121	Merged-chr2-120127077-3	+		chr1	174738651	174739728	Merged-chr1-174739189-5	+		chr3	66081091	66082092	Merged-chr3-66081592-1	+
chr2	64059116	64060319	Merged-chr2-64059717-6	+		chr2	120271039	120272040	Merged-chr2-120271540-1	+		chr1	175453491	175454953	Merged-chr1-175454318-4	+		chr3	67575999	67577000	Merged-chr3-67576500-1	+
chr2	64457515	64458557	Merged-chr2-64458036-2	+		chr2	120518233	120519253	Merged-chr2-120518743-2	+		chr1	175631441	175632612	Merged-chr1-175632030-6	+		chr3	67632482	67633483	Merged-chr3-67632983-1	+
chr2	64853539	64854604	Merged-chr2-64854072-2	+		chr2	120592076	120593077	Merged-chr2-120592577-1	+		chr1	176223180	176224181	Merged-chr1-176223681-1	+		chr3	69760814	69761815	Merged-chr3-69761315-1	+
chr2	65257398	65258904	Merged-chr2-65258146-3	+		chr2	120862994	120864187	Merged-chr2-120863568-5	+		chr1	176994922	176996106	Merged-chr1-176995514-2	+		chr3	79172959	79173972	Merged-chr3-79173466-2	+
chr2	65470954	65472063	Merged-chr2-65471509-2	+		chr2	121295528	121296529	Merged-chr2-121296029-1	+		chr1	177397055	177398167	Merged-chr1-177397611-7	+		chr3	79728572	79729573	Merged-chr3-79729073-1	+
chr2	65557516	65558517	Merged-chr2-65558017-1	+		chr2	121448728	121449958	Merged-chr2-121449312-7	+		chr1	177458363	177459469	Merged-chr1-177458913-7	+		chr3	88016368	88017369	Merged-chr3-88016869-1	+
chr2	66112339	66113569	Merged-chr2-66112954-2	+		chr2	121611760	121613005	Merged-chr2-121612343-4	+		chr1	177740331	177743494	Merged-chr1-177741762-10	+		chr3	88074369	88075370	Merged-chr3-88074870-1	+
chr2	66126980	66127981	Merged-chr2-66127481-1	+		chr2	124758559	124759717	Merged-chr2-124759138-2	+		chr1	178329764	178330765	Merged-chr1-178330265-1	+		chr3	88481821	88482822	Merged-chr3-88482322-1	+
chr2	66472627	66473825	Merged-chr2-66473230-3	+		chr2	124948360	124949731	Merged-chr2-124949038-6	+		chr1	179141892	179142893	Merged-chr1-179142393-1	+		chr3	88531141	88532343	Merged-chr3-88531703-7	+
chr2	67420490	67421491	Merged-chr2-67420991-1	+		chr2	124952691	124953796	Merged-chr2-124953227-4	+		chr1	179236010	179237074	Merged-chr1-179236542-2	+		chr3	88651763	88653145	Merged-chr3-88652454-2	+
chr2	68349713	68351121	Merged-chr2-68350325-6	+		chr2	125161302	125162709	Merged-chr2-125162089-4	+		chr1	179961330	179962331	Merged-chr1-179961831-1	+		chr3	89326931	89328636	Merged-chr3-89327784-2	+
chr2	68932035	68933348	Merged-chr2-68932753-4	+		chr2	125235218	125236219	Merged-chr2-125235719-1	+		chr1	180188621	180189773	Merged-chr1-180189190-7	+		chr3	89468268	89469269	Merged-chr3-89468769-1	+
chr2	69229799	69230800	Merged-chr2-69230300-1	+		chr2	126539953	126541019	Merged-chr2-126540484-7	+		chr1	180863111	180864182	Merged-chr1-180863655-3	+		chr3	92153024	92154025	Merged-chr3-92153525-1	+
chr2	69422495	69423507	Merged-chr2-69423001-2	+		chr2	126875488	126876630	Merged-chr2-126876075-7	+		chr1	181440955	181442347	Merged-chr1-181441666-3	+		chr3	92930260	92931261	Merged-chr3-92930761-1	+
chr2	69427789	69428990	Merged-chr2-69428357-3	+		chr2	126955426	126956637	Merged-chr2-126956069-7	+		chr1	183274001	183275141	Merged-chr1-183274571-2	+		chr3	93536790	93537966	Merged-chr3-93537378-6	+
chr2	69482652	69483653	Merged-chr2-69483153-1	+		chr2	127366766	127367991	Merged-chr2-127367380-7	+		chr1	184878391	184879551	Merged-chr1-184878982-7	+		chr3	94433948	94435010	Merged-chr3-94434479-2	+
chr2	69498856	69500989	Merged-chr2-69499790-3	+		chr2	127613084	127614107	Merged-chr2-127613596-2	+		chr1	185607955	185608956	Merged-chr1-185608456-1	+		chr3	95066178	95067188	Merged-chr3-95066683-2	+
chr2	69502531	69503532	Merged-chr2-69503032-1	+		chr2	127625278	127626428	Merged-chr2-127625861-7	+		chr1	187237523	187238738	Merged-chr1-187238117-4	+		chr3	95250728	95251729	Merged-chr3-95251229-1	+
chr2	69508409	69509554	Merged-chr2-69508982-2	+		chr2	127627762	127628763	Merged-chr2-127628263-1	+		chr1	187515281	187516282	Merged-chr1-187515782-1	+		chr3	95600961	95602022	Merged-chr3-95601492-2	+
chr2	69556416	69557599	Merged-chr2-69557008-2	+		chr2	127635219	127636296	Merged-chr2-127635748-7	+		chr1	187586295	187587438	Merged-chr1-187586879-7	+		chr3	95653364	95654365	Merged-chr3-95653865-1	+
chr2	69606426	69607838	Merged-chr2-69607189-3	+		chr2	127638731	127639780	Merged-chr2-127639249-3	+		chr1	187808061	187809365	Merged-chr1-187808727-3	+		chr3	95693703	95694846	Merged-chr3-95694270-4	+
chr2	69634837	69635951	Merged-chr2-69635394-2	+		chr2	127655274	127656927	Merged-chr2-127656159-7	+		chr1	187823016	187824086	Merged-chr1-187823551-5	+		chr3	97802799	97804292	Merged-chr3-97803616-4	+
chr2	70762313	70763314	Merged-chr2-70762814-1	+		chr2	127722012	127723097	Merged-chr2-127722563-6	+		chr1	188058770	188060316	Merged-chr1-188059397-7	+		chr3	97993829	97994830	Merged-chr3-97994330-1	+
chr2	71049987	71050988	Merged-chr2-71050488-1	+		chr2	127735334	127736488	Merged-chr2-127735907-4	+		chr1	190041979	190043249	Merged-chr1-190042583-6	+		chr3	99110104	99111321	Merged-chr3-99110702-6	+
chr2	71188099	71189696	Merged-chr2-71188992-6	+		chr2	128686740	128687849	Merged-chr2-128687315-7	+		chr1	190315836	190316967	Merged-chr1-190316402-2	+		chr3	101660762	101661942	Merged-chr3-101661392-4	+
chr2	71359871	71360982	Merged-chr2-71360427-2	+		chr2	130365167	130366168	Merged-chr2-130365668-1	+		chr1	192415609	192416843	Merged-chr1-192416209-7	+		chr3	101812107	101813186	Merged-chr3-101812645-6	+
chr2	71837076	71838313	Merged-chr2-71837697-3	+		chr2	131148222	131149421	Merged-chr2-131148825-5	+		chr1	192447658	192450662	Merged-chr1-192449084-8	+		chr3	103377769	103378770	Merged-chr3-103378270-1	+
chr2	73379823	73380824	Merged-chr2-73380324-1	+		chr2	131190137	131191297	Merged-chr2-131190699-6	+		chr1	192812124	192813380	Merged-chr1-192812743-6	+		chr3	103907206	103908298	Merged-chr3-103907763-4	+
chr2	73659705	73660890	Merged-chr2-73660310-6	+		chr2	131224833	131226350	Merged-chr2-131225444-7	+		chr1	193205209	193206239	Merged-chr1-193205725-3	+		chr3	106123333	106124334	Merged-chr3-106123834-1	+
chr2	73924857	73925941	Merged-chr2-73925393-3	+		chr2	131395384	131396519	Merged-chr2-131395953-5	+		chr1	193382336	193383734	Merged-chr1-193382987-6	+		chr3	106177965	106178966	Merged-chr3-106178466-1	+
chr2	74300096	74301214	Merged-chr2-74300655-2	+		chr2	132098674	132099675	Merged-chr2-132099175-1	+		chr1	193513659	193514662	Merged-chr1-193514161-2	+		chr3	107188055	107189056	Merged-chr3-107188556-1	+
chr2	74964058	74965135	Merged-chr2-74964597-2	+		chr2	132211867	132212995	Merged-chr2-132212412-4	+		chr1	193624762	193626394	Merged-chr1-193625713-7	+		chr3	107828164	107829651	Merged-chr3-107828908-2	+
chr2	75806934	75807957	Merged-chr2-75807446-2	+		chr2	132284490	132285491	Merged-chr2-132284991-1	+		chr1	194361262	194362263	Merged-chr1-194361763-1	+		chr3	108640649	108641853	Merged-chr3-108641263-5	+
chr2	75964231	75965425	Merged-chr2-75964819-6	+		chr2	132286093	132287094	Merged-chr2-132286594-1	+		chr1	194982529	194983716	Merged-chr1-194983123-2	+		chr3	109010293	109011432	Merged-chr3-109010869-3	+
chr2	77061469	77062655	Merged-chr2-77062062-2	+		chr2	132517158	132518159	Merged-chr2-132517659-1	+		chr1	195232140	195233324	Merged-chr1-195232753-3	+		chr3	109580530	109581531	Merged-chr3-109581031-1	+
chr2	78436488	78437546	Merged-chr2-78437017-2	+		chr2	135187514	135188557	Merged-chr2-135188036-2	+		chr2	3147259	3149062	Merged-chr2-3147998-4	+		chr3	111138972	111139973	Merged-chr3-111139473-1	+
chr2	78894693	78895694	Merged-chr2-78895194-1	+		chr2	135568757	135569758	Merged-chr2-135569258-1	+		chr2	3238774	3239830	Merged-chr2-3239302-2	+		chr3	115646595	115647596	Merged-chr3-115647096-1	+
chr2	79087154	79088327	Merged-chr2-79087734-3	+		chr2	135766273	135767577	Merged-chr2-135766907-6	+		chr2	3704040	3705283	Merged-chr2-3704668-7	+		chr3	118674161	118675340	Merged-chr3-118674751-2	+
chr2	79651106	79653026	Merged-chr2-79651801-7	+		chr2	135824489	135825622	Merged-chr2-135825056-2	+		chr2	3769571	3771328	Merged-chr2-3770416-7	+		chr3	122058419	122059704	Merged-chr3-122059034-6	+
chr2	79664639	79665987	Merged-chr2-79665361-3	+		chr2	135835197	135836198	Merged-chr2-135835698-1	+		chr2	4761232	4762670	Merged-chr2-4761991-5	+		chr3	122340075	122341076	Merged-chr3-122340576-1	+
chr2	82395115	82396116	Merged-chr2-82395616-1	+		chr2	136729220	136730221	Merged-chr2-136729721-1	+		chr2	4901456	4902965	Merged-chr2-4902359-6	+		chr3	125188357	125189358	Merged-chr3-125188858-1	+
chr2	83256306	83258222	Merged-chr2-83257245-3	+		chr2	138040016	138041017	Merged-chr2-138040517-1	+		chr2	4908667	4909997	Merged-chr2-4909377-5	+		chr3	125886683	125887915	Merged-chr3-125887323-5	+
chr2	84454385	84455866	Merged-chr2-84455203-7	+		chr2	138503631	138504667	Merged-chr2-138504146-6	+		chr2	5241355	5242460	Merged-chr2-5241908-2	+		chr3	127868391	127869392	Merged-chr3-127868892-1	+
chr2	84762042	84763192	Merged-chr2-84762617-2	+		chr2	142684112	142685113	Merged-chr2-142684613-1	+		chr2	5243061	5244337	Merged-chr2-5243709-6	+		chr3	127939423	127940424	Merged-chr3-127939924-1	+
chr2	84889368	84890560	Merged-chr2-84890001-5	+		chr2	143914879	143916026	Merged-chr2-143915424-7	+		chr2	5936216	5937234	Merged-chr2-5936725-2	+		chr3	129639890	129641092	Merged-chr3-129640491-2	+
chr2	86801640	86802641	Merged-chr2-86802141-1	+		chr2	148273679	148275147	Merged-chr2-148274475-5	+		chr2	7722105	7723222	Merged-chr2-7722675-5	+		chr3	129969743	129970795	Merged-chr3-129970266-7	+
chr2	87919078	87920079	Merged-chr2-87919579-1	+		chr2	148310935	148311936	Merged-chr2-148311436-1	+		chr2	8877344	8878387	Merged-chr2-8877865-3	+		chr3	130094771	130095842	Merged-chr3-130095307-2	+
chr2	89654854	89655855	Merged-chr2-89655355-1	+		chr2	150621418	150622460	Merged-chr2-150621939-2	+		chr2	9995885	9997003	Merged-chr2-9996435-3	+		chr3	130809588	130810651	Merged-chr3-130810112-3	+
chr2	90441685	90442686	Merged-chr2-90442186-1	+		chr2	150654394	150655809	Merged-chr2-150655143-6	+		chr2	10127771	10129188	Merged-chr2-10128480-2	+		chr3	133626264	133627265	Merged-chr3-133626765-1	+
chr2	91026874	91028155	Merged-chr2-91027515-2	+		chr2	150662930	150664079	Merged-chr2-150663519-3	+		chr2	10284335	10285353	Merged-chr2-10284844-2	+		chr3	134965728	134966729	Merged-chr3-134966229-1	+
chr2	91152122	91153440	Merged-chr2-91152781-2	+		chr2	150770510	150773328	Merged-chr2-150771912-12	+		chr2	10516043	10517239	Merged-chr2-10516673-5	+		chr3	137288254	137289255	Merged-chr3-137288755-1	+
chr2	92485398	92486801	Merged-chr2-92486089-6	+		chr2	151913812	151914813	Merged-chr2-151914313-1	+		chr2	11032338	11033648	Merged-chr2-11032993-2	+		chr3	137292897	137293932	Merged-chr3-137293409-3	+
chr2	93241840	93242841	Merged-chr2-93242341-1	+		chr2	151958953	151960034	Merged-chr2-151959484-7	+		chr2	11464250	11465338	Merged-chr2-11464801-3	+		chr3	139041912	139043074	Merged-chr3-139042493-2	+
chr2	93707207	93708208	Merged-chr2-93707708-1	+		chr2	151961749	151962925	Merged-chr2-151962337-7	+		chr2	11544105	11545106	Merged-chr2-11544606-1	+		chr3	142725236	142726456	Merged-chr3-142725858-6	+
chr2	94058482	94060038	Merged-chr2-94059379-5	+		chr2	152111564	152112670	Merged-chr2-152112110-6	+		chr2	12708770	12709944	Merged-chr2-12709364-4	+		chr3	142926963	142927964	Merged-chr3-142927464-1	+
chr2	94092388	94093550	Merged-chr2-94092981-3	+		chr2	152451972	152452973	Merged-chr2-152452473-1	+		chr2	12879236	12880427	Merged-chr2-12879815-6	+		chr3	143789866	143790867	Merged-chr3-143790367-1	+
chr2	94346439	94348923	Merged-chr2-94347533-7	+		chr2	152756476	152757755	Merged-chr2-152757116-2	+		chr2	12905367	12906511	Merged-chr2-12905917-5	+		chr3	144507531	144508532	Merged-chr3-144508032-1	+
chr2	94465245	94466246	Merged-chr2-94465746-1	+		chr2	152904214	152905996	Merged-chr2-152904953-6	+		chr2	13016222	13017223	Merged-chr2-13016723-1	+		chr3	144577219	144578222	Merged-chr3-144577721-2	+
chr2	94467713	94468714	Merged-chr2-94468214-1	+		chr2	152913840	152915232	Merged-chr2-152914576-7	+		chr2	13481924	13483276	Merged-chr2-13482556-3	+		chr3	145048131	145049132	Merged-chr3-145048632-1	+
chr2	95666525	95667663	Merged-chr2-95667116-4	+		chr2	153175558	153176559	Merged-chr2-153176059-1	+		chr2	13484325	13485326	Merged-chr2-13484826-1	+		chr3	145833527	145834528	Merged-chr3-145834028-1	+
chr2	96337097	96338098	Merged-chr2-96337598-1	+		chr2	154389852	154390993	Merged-chr2-154390436-7	+		chr2	13501720	13502721	Merged-chr2-13502221-1	+		chr3	146641530	146642602	Merged-chr3-146642064-3	+
chr2	99259724	99260725	Merged-chr2-99260225-1	+		chr2	154474389	154475390	Merged-chr2-154474890-1	+		chr2	14048089	14049267	Merged-chr2-14048718-6	+		chr3	147835079	147836080	Merged-chr3-147835580-1	+
chr2	100976749	100977917	Merged-chr2-100977343-5	+		chr2	154782120	154783187	Merged-chr2-154782661-3	+		chr2	14107261	14108485	Merged-chr2-14107886-6	+		chr3	148925813	148927020	Merged-chr3-148926398-4	+
chr2	101014988	101015989	Merged-chr2-101015489-1	+		chr2	155114835	155116095	Merged-chr2-155115433-6	+		chr2	14533944	14535299	Merged-chr2-14534569-3	+		chr3	148981462	148982577	Merged-chr3-148982015-3	+
chr2	101371281	101372737	Merged-chr2-101372018-3	+		chr2	156196207	156197292	Merged-chr2-156196746-7	+		chr2	15932072	15933073	Merged-chr2-15932573-1	+		chr3	152321724	152322725	Merged-chr3-152322225-1	+
chr2	101813737	101814803	Merged-chr2-101814270-2	+		chr2	156439477	156440719	Merged-chr2-156440089-6	+		chr2	16374079	16375150	Merged-chr2-16374615-2	+		chr3	152332306	152333440	Merged-chr3-152332857-6	+
chr2	102005724	102006725	Merged-chr2-102006225-1	+		chr2	156446825	156448269	Merged-chr2-156447606-7	+		chr2	16397301	16399685	Merged-chr2-16398453-9	+		chr3	153135020	153136021	Merged-chr3-153135521-1	+
chr2	102077324	102078348	Merged-chr2-102077836-2	+		chr2	156487550	156488588	Merged-chr2-156488069-2	+		chr2	16576134	16577581	Merged-chr2-16576839-7	+		chr3	153148573	153149699	Merged-chr3-153149145-4	+
chr2	102106849	102107900	Merged-chr2-102107375-2	+		chr2	156522430	156523431	Merged-chr2-156522931-1	+		chr2	16603847	16605065	Merged-chr2-16604492-7	+		chr3	153472347	153473348	Merged-chr3-153472848-1	+
chr2	102383769	102385190	Merged-chr2-102384482-4	+		chr2	156716998	156718163	Merged-chr2-156717566-6	+		chr2	16914253	16915338	Merged-chr2-16914803-3	+		chr3	153552916	153553917	Merged-chr3-153553417-1	+
chr2	103803560	103804561	Merged-chr2-103804061-1	+		chr2	157373022	157374025	Merged-chr2-157373524-2	+		chr2	18040749	18041948	Merged-chr2-18041342-4	+		chr3	153757117	153758118	Merged-chr3-153757618-1	+
chr2	103811536	103812660	Merged-chr2-103812098-2	+		chr2	157464279	157465597	Merged-chr2-157464942-4	+		chr2	18441527	18442879	Merged-chr2-18442149-7	+		chr3	154124352	154126268	Merged-chr3-154125310-2	+
chr2	104043861	104045106	Merged-chr2-104044516-3	+		chr2	157695777	157697010	Merged-chr2-157696398-7	+		chr2	20422101	20423302	Merged-chr2-20422683-3	+		chr3	154314439	154315440	Merged-chr3-154314940-1	+
chr2	104717247	104718416	Merged-chr2-104717847-3	+		chr2	157704839	157708081	Merged-chr2-157706457-11	+		chr2	20445120	20446275	Merged-chr2-20445688-5	+		chr3	154621283	154622284	Merged-chr3-154621784-1	+
chr2	105188542	105189543	Merged-chr2-105189043-1	+		chr2	158510388	158511409	Merged-chr2-158510895-4	+		chr2	21258596	21259721	Merged-chr2-21259161-5	+		chr3	156092902	156093903	Merged-chr3-156093403-1	+
chr2	105237821	105238822	Merged-chr2-105238322-1	+		chr2	158738758	158739926	Merged-chr2-158739342-2	+		chr2	21405465	21406466	Merged-chr2-21405966-1	+		chr3	156947195	156948196	Merged-chr3-156947696-1	+
chr2	105240240	105241354	Merged-chr2-105240782-6	+		chr2	162972876	162974277	Merged-chr2-162973654-4	+		chr2	22156157	22157258	Merged-chr2-22156706-3	+		chr3	157719796	157720797	Merged-chr3-157720297-1	+
chr2	105263456	105264851	Merged-chr2-105264200-3	+		chr2	162975196	162977920	Merged-chr2-162976295-6	+		chr2	22914167	22915239	Merged-chr2-22914706-5	+		chr4	5705641	5706642	Merged-chr4-5706142-1	+
chr2	105421361	105422872	Merged-chr2-105422169-6	+		chr2	163006297	163007298	Merged-chr2-163006798-1	+		chr2	23926870	23928615	Merged-chr2-23927743-2	+		chr4	5797534	5798936	Merged-chr4-5798291-7	+
chr2	105800391	105801547	Merged-chr2-105800964-3	+		chr2	163054000	163055345	Merged-chr2-163054661-7	+		chr2	24294555	24296394	Merged-chr2-24295433-3	+		chr4	6383197	6384321	Merged-chr4-6383771-3	+
chr2	105987730	105988845	Merged-chr2-105988288-2	+		chr2	163165997	163166998	Merged-chr2-163166498-1	+		chr2	24444892	24446890	Merged-chr2-24445915-5	+		chr4	8509756	8510757	Merged-chr4-8510257-1	+
chr2	106194023	106195218	Merged-chr2-106194617-5	+		chr2	163660979	163662102	Merged-chr2-163661536-5	+		chr2	25078528	25080934	Merged-chr2-25079746-9	+		chr4	11660886	11661887	Merged-chr4-11661387-1	+
chr2	106430829	106431901	Merged-chr2-106431370-3	+		chr2	164460617	164461758	Merged-chr2-164461173-7	+		chr2	25217395	25218538	Merged-chr2-25217967-2	+		chr4	11682652	11683653	Merged-chr4-11683153-1	+
chr2	107318728	107320171	Merged-chr2-107319378-3	+		chr2	164543338	164544789	Merged-chr2-164544063-7	+		chr2	27113374	27114375	Merged-chr2-27113875-1	+		chr4	12135379	12136380	Merged-chr4-12135880-1	+
chr2	108765728	108767152	Merged-chr2-108766487-3	+		chr2	164572796	164573797	Merged-chr2-164573297-1	+		chr2	27548395	27549461	Merged-chr2-27548928-7	+		chr4	12804586	12805587	Merged-chr4-12805087-1	+
chr2	108861110	108862111	Merged-chr2-108861611-1	+		chr2	165098786	165099787	Merged-chr2-165099287-1	+		chr2	27683833	27684834	Merged-chr2-27684334-1	+		chr4	13657447	13658448	Merged-chr4-13657948-1	+
chr2	109688460	109689461	Merged-chr2-109688961-1	+		chr2	165201477	165202696	Merged-chr2-165202087-2	+		chr2	27731771	27732772	Merged-chr2-27732272-1	+		chr4	14227229	14228230	Merged-chr4-14227730-1	+
chr2	109941596	109942607	Merged-chr2-109942102-2	+		chr2	165270991	165271992	Merged-chr2-165271492-1	+		chr2	28621933	28622934	Merged-chr2-28622434-1	+		chr4	18956177	18957178	Merged-chr4-18956678-1	+
chr2	110367163	110368398	Merged-chr2-110367781-2	+		chr2	165924536	165925537	Merged-chr2-165925037-1	+		chr2	29034926	29036365	Merged-chr2-29035709-4	+		chr4	20111300	20112301	Merged-chr4-20111801-1	+
chr2	110376352	110377606	Merged-chr2-110377030-5	+		chr2	166102470	166103568	Merged-chr2-166103025-4	+		chr2	29234376	29235377	Merged-chr2-29234877-1	+		chr4	22745950	22747000	Merged-chr4-22746475-2	+
chr2	110588950	110590561	Merged-chr2-110589776-6	+		chr2	166115683	166116797	Merged-chr2-166116233-4	+		chr2	29419724	29420725	Merged-chr2-29420225-2	+		chr4	31819337	31820338	Merged-chr4-31819838-1	+
chr2	110600111	110601112	Merged-chr2-110600612-1	+		chr2	166169777	166170861	Merged-chr2-166170333-5	+		chr2	29463081	29464082	Merged-chr2-29463582-1	+		chr4	32319360	32320361	Merged-chr4-32319861-1	+
chr2	110636370	110637402	Merged-chr2-110636886-2	+		chr2	166818594	166819595	Merged-chr2-166819095-1	+		chr2	29493082	29494083	Merged-chr2-29493583-1	+		chr4	32523065	32524066	Merged-chr4-32523566-1	+
chr2	110709581	110710582	Merged-chr2-110710082-1	+		chr2	166829955	166831089	Merged-chr2-166830520-3	+		chr2	29925975	29927330	Merged-chr2-29926681-7	+		chr4	33076048	33077049	Merged-chr4-33076549-1	+
chr2	112001682	112002683	Merged-chr2-112002183-1	+		chr2	167052858	167053901	Merged-chr2-167053383-4	+		chr2	30039469	30040470	Merged-chr2-30039970-1	+		chr4	33650761	33652010	Merged-chr4-33651363-3	+
chr2	112282194	112283195	Merged-chr2-112282695-1	+		chr2	167318472	167319661	Merged-chr2-167319098-6	+		chr2	30183419	30184584	Merged-chr2-30184023-5	+		chr4	33980476	33981937	Merged-chr4-33981203-5	+
chr2	112609507	112610820	Merged-chr2-112610146-3	+		chr2	167323898	167325130	Merged-chr2-167324508-7	+		chr2	30199804	30201000	Merged-chr2-30200381-4	+		chr4	38085636	38086637	Merged-chr4-38086137-1	+
chr2	113233620	113235251	Merged-chr2-113234516-4	+		chr2	167764795	167765941	Merged-chr2-167765343-7	+		chr2	31043672	31044673	Merged-chr2-31044173-1	+		chr4	39149749	39150750	Merged-chr4-39150250-1	+
chr2	113302084	113303226	Merged-chr2-113302655-2	+		chr2	168016256	168017854	Merged-chr2-168017061-3	+		chr2	31437296	31440293	Merged-chr2-31438636-11	+		chr4	41118473	41119474	Merged-chr4-41118974-1	+
chr2	113357277	113358544	Merged-chr2-113357928-5	+		chr2	168091037	168092038	Merged-chr2-168091538-1	+		chr2	31493728	31495196	Merged-chr2-31494498-3	+		chr4	43418700	43420424	Merged-chr4-43419761-6	+
chr2	114260024	114261178	Merged-chr2-114260629-5	+		chr2	168097622	168098705	Merged-chr2-168098164-2	+		chr2	31681241	31682242	Merged-chr2-31681742-1	+		chr4	43570713	43571714	Merged-chr4-43571214-1	+
chr2	115628162	115629163	Merged-chr2-115628663-1	+		chr2	168113005	168114312	Merged-chr2-168113607-5	+		chr2	31700496	31701576	Merged-chr2-31701036-2	+		chr4	43730075	43731076	Merged-chr4-43730576-1	+
chr2	115678137	115679513	Merged-chr2-115678828-4	+		chr2	168365881	168367298	Merged-chr2-168366550-3	+		chr2	32482036	32483102	Merged-chr2-32482561-4	+		chr4	44113164	44114394	Merged-chr4-44113779-2	+
chr2	115785234	115786235	Merged-chr2-115785735-1	+		chr2	168517262	168518812	Merged-chr2-168518167-5	+		chr2	33450885	33452493	Merged-chr2-33451674-4	+		chr4	45445902	45447152	Merged-chr4-45446545-4	+
chr2	115912394	115913395	Merged-chr2-115912895-1	+		chr2	168987261	168988262	Merged-chr2-168987762-1	+		chr2	33700724	33701725	Merged-chr2-33701225-1	+		chr4	46989789	46990790	Merged-chr4-46990290-1	+
chr2	117374120	117375121	Merged-chr2-117374621-1	+		chr2	170147435	170148436	Merged-chr2-170147936-1	+		chr2	34485825	34486860	Merged-chr2-34486343-2	+		chr4	47234481	47235657	Merged-chr4-47235075-3	+
chr2	117623582	117624583	Merged-chr2-117624083-1	+		chr2	171586296	171587511	Merged-chr2-171586895-7	+		chr2	34566177	34567865	Merged-chr2-34566932-6	+		chr4	47250725	47252171	Merged-chr4-47251415-5	+
chr2	117652183	117653449	Merged-chr2-117652816-2	+		chr2	172827220	172828385	Merged-chr2-172827817-6	+		chr2	34815636	34816706	Merged-chr2-34816171-2	+		chr4	47310499	47311500	Merged-chr4-47311000-1	+
chr2	118025868	118026869	Merged-chr2-118026369-1	+		chr2	173231920	173233097	Merged-chr2-173232533-7	+		chr2	35549515	35550516	Merged-chr2-35550016-1	+		chr4	47313613	47314614	Merged-chr4-47314114-1	+
chr2	118042089	118043185	Merged-chr2-118042642-7	+		chr2	173646932	173648243	Merged-chr2-173647518-7	+		chr2	35623287	35624340	Merged-chr2-35623814-2	+		chr4	47947759	47948794	Merged-chr4-47948272-3	+
chr2	118656675	118657676	Merged-chr2-118657176-1	+		chr2	173779000	173780001	Merged-chr2-173779501-1	+		chr2	35640115	35641250	Merged-chr2-35640683-2	+		chr4	53120210	53121211	Merged-chr4-53120711-1	+
chr2	119148656	119149657	Merged-chr2-119149157-1	+		chr2	173970420	173971456	Merged-chr2-173970938-2	+		chr2	37941753	37942956	Merged-chr2-37942358-3	+		chr4	53593818	53594819	Merged-chr4-53594319-1	+
chr2	119229187	119230683	Merged-chr2-119229973-3	+		chr2	174327030	174328148	Merged-chr2-174327593-5	+		chr2	38023360	38024901	Merged-chr2-38024025-5	+		chr4	55325542	55326560	Merged-chr4-55326051-2	+
chr2	122154844	122155845	Merged-chr2-122155345-1	+		chr2	174442076	174443167	Merged-chr2-174442630-4	+		chr2	38088080	38089162	Merged-chr2-38088611-5	+		chr4	55650833	55652014	Merged-chr4-55651380-7	+
chr2	122312597	122313813	Merged-chr2-122313206-4	+		chr2	178924298	178925401	Merged-chr2-178924849-5	+		chr2	38114948	38115949	Merged-chr2-38115449-1	+		chr4	56896609	56897610	Merged-chr4-56897110-1	+
chr2	122323863	122324938	Merged-chr2-122324393-3	+		chr2	179928775	179930028	Merged-chr2-179929351-7	+		chr2	38485583	38486837	Merged-chr2-38486249-7	+		chr4	57112771	57113772	Merged-chr4-57113272-1	+
chr2	125122801	125124079	Merged-chr2-125123386-7	+		chr2	179979469	179980563	Merged-chr2-179980020-3	+		chr2	38607327	38608506	Merged-chr2-38607891-6	+		chr4	57567490	57568504	Merged-chr4-57567997-2	+
chr2	125540791	125541792	Merged-chr2-125541292-1	+		chr2	180005825	180006964	Merged-chr2-180006405-6	+		chr2	38784961	38786952	Merged-chr2-38785725-5	+		chr4	58463533	58465057	Merged-chr4-58464341-3	+
chr2	125784329	125785330	Merged-chr2-125784830-1	+		chr2	180234643	180235722	Merged-chr2-180235175-4	+		chr2	40795255	40796256	Merged-chr2-40795756-1	+		chr4	58469992	58471343	Merged-chr4-58470652-3	+
chr2	126033475	126034693	Merged-chr2-126034084-2	+		chr2	180440543	180442157	Merged-chr2-180441164-7	+		chr2	43548178	43549368	Merged-chr2-43548790-3	+		chr4	59272945	59274252	Merged-chr4-59273543-6	+
chr2	126537415	126538416	Merged-chr2-126537916-1	+		chr2	180455673	180458315	Merged-chr2-180456827-8	+		chr2	44141962	44143153	Merged-chr2-44142533-7	+		chr4	59457499	59458500	Merged-chr4-59458000-1	+
chr2	126561743	126562744	Merged-chr2-126562244-1	+		chr2	180582118	180583345	Merged-chr2-180582735-7	+		chr2	44242482	44243903	Merged-chr2-44243098-6	+		chr4	59823100	59824101	Merged-chr4-59823601-1	+
chr2	126597438	126599076	Merged-chr2-126598339-7	+		chr2	181243561	181244562	Merged-chr2-181244062-1	+		chr2	44320595	44321596	Merged-chr2-44321096-1	+		chr4	63037271	63038272	Merged-chr4-63037772-1	+
chr2	126622047	126623179	Merged-chr2-126622613-2	+		chr2	181471297	181472298	Merged-chr2-181471798-1	+		chr2	44334645	44335646	Merged-chr2-44335146-1	+		chr4	63089469	63090470	Merged-chr4-63089970-1	+
chr2	126635847	126636848	Merged-chr2-126636348-1	+		chr2	181917093	181918101	Merged-chr2-181917598-5	+		chr2	44336425	44337426	Merged-chr2-44336926-1	+		chr4	63383578	63384579	Merged-chr4-63384079-1	+
chr2	126892058	126893113	Merged-chr2-126892586-2	+		chr3	5860083	5861090	Merged-chr3-5860586-7	+		chr2	44540533	44541775	Merged-chr2-44541123-5	+		chr4	63398553	63399701	Merged-chr4-63399144-5	+
chr2	127451253	127452254	Merged-chr2-127451754-1	+		chr3	5988305	5989953	Merged-chr3-5989129-2	+		chr2	44569010	44570857	Merged-chr2-44569768-7	+		chr4	66403350	66404939	Merged-chr4-66404108-4	+
chr2	127461957	127463102	Merged-chr2-127462550-5	+		chr3	6837583	6838584	Merged-chr3-6838084-1	+		chr2	44955988	44957345	Merged-chr2-44956667-2	+		chr4	66894336	66895411	Merged-chr4-66894874-2	+
chr2	128386426	128387720	Merged-chr2-128387069-6	+		chr3	7943349	7944374	Merged-chr3-7943862-2	+		chr2	45099786	45100787	Merged-chr2-45100287-1	+		chr4	67477034	67478190	Merged-chr4-67477612-2	+
chr2	128611940	128613135	Merged-chr2-128612538-2	+		chr3	8983313	8984449	Merged-chr3-8983902-5	+		chr2	45112836	45113837	Merged-chr2-45113337-1	+		chr4	70264834	70266034	Merged-chr4-70265461-5	+
chr2	128721477	128722541	Merged-chr2-128722009-2	+		chr3	9397871	9398872	Merged-chr3-9398372-1	+		chr2	45212547	45213629	Merged-chr2-45213088-2	+		chr4	70481376	70482722	Merged-chr4-70482049-2	+
chr2	128953947	128954974	Merged-chr2-128954461-2	+		chr3	9447057	9448627	Merged-chr3-9447929-3	+		chr2	45252108	45254688	Merged-chr2-45253783-8	+		chr4	72905551	72906552	Merged-chr4-72906052-1	+
chr2	129337766	129338767	Merged-chr2-129338267-1	+		chr3	12701102	12702103	Merged-chr3-12701603-1	+		chr2	45434726	45435946	Merged-chr2-45435342-6	+		chr4	73384873	73385874	Merged-chr4-73385374-1	+
chr2	129832485	129833486	Merged-chr2-129832986-1	+		chr3	15000335	15001336	Merged-chr3-15000836-1	+		chr2	47076330	47077331	Merged-chr2-47076831-1	+		chr4	75963403	75964404	Merged-chr4-75963904-1	+
chr2	129873369	129874370	Merged-chr2-129873870-1	+		chr3	17616077	17617140	Merged-chr3-17616609-2	+		chr2	47815612	47816613	Merged-chr2-47816113-1	+		chr4	76352251	76353252	Merged-chr4-76352752-1	+
chr2	130003631	130004910	Merged-chr2-130004264-4	+		chr3	19200826	19202105	Merged-chr3-19201427-7	+		chr2	48374221	48375222	Merged-chr2-48374722-1	+		chr4	77525639	77526640	Merged-chr4-77526140-1	+
chr2	131827989	131828990	Merged-chr2-131828490-1	+		chr3	19224920	19225921	Merged-chr3-19225421-1	+		chr2	49007158	49008178	Merged-chr2-49007668-2	+		chr4	80221312	80222313	Merged-chr4-80221813-1	+
chr2	131840469	131841470	Merged-chr2-131840970-1	+		chr3	19450683	19451725	Merged-chr3-19451201-3	+		chr2	49312537	49313714	Merged-chr2-49313156-7	+		chr4	81222131	81223132	Merged-chr4-81222632-1	+
chr2	131847484	131848513	Merged-chr2-131847999-2	+		chr3	19706232	19707233	Merged-chr3-19706733-1	+		chr2	49764033	49765161	Merged-chr2-49764607-3	+		chr4	83273251	83274252	Merged-chr4-83273752-1	+
chr2	131881253	131882254	Merged-chr2-131881754-1	+		chr3	20040463	20041829	Merged-chr3-20041123-3	+		chr2	50283859	50285135	Merged-chr2-50284545-7	+		chr4	83830771	83831902	Merged-chr4-83831366-4	+
chr2	131932451	131933829	Merged-chr2-131933211-5	+		chr3	22102082	22103145	Merged-chr3-22102614-2	+		chr2	50304237	50306196	Merged-chr2-50305076-7	+		chr4	85293142	85294298	Merged-chr4-85293720-2	+
chr2	133173708	133174709	Merged-chr2-133174209-1	+		chr3	22148110	22149111	Merged-chr3-22148611-1	+		chr2	50518595	50519596	Merged-chr2-50519096-1	+		chr4	86482814	86484003	Merged-chr4-86483409-2	+
chr2	133233815	133234816	Merged-chr2-133234316-1	+		chr3	22701208	22702348	Merged-chr3-22701757-3	+		chr2	51022108	51023286	Merged-chr2-51022676-6	+		chr4	87448261	87449262	Merged-chr4-87448762-1	+
chr2	133614267	133615368	Merged-chr2-133614818-2	+		chr3	27310827	27311913	Merged-chr3-27311366-7	+		chr2	51497442	51498630	Merged-chr2-51498031-4	+		chr4	91080045	91081046	Merged-chr4-91080546-1	+
chr2	134913197	134914763	Merged-chr2-134913968-5	+		chr3	27430134	27431959	Merged-chr3-27431118-7	+		chr2	51548771	51549864	Merged-chr2-51549308-4	+		chr4	91314058	91315059	Merged-chr4-91314559-1	+
chr2	134931154	134932509	Merged-chr2-134931775-6	+		chr3	27904770	27905771	Merged-chr3-27905271-1	+		chr2	51681662	51683014	Merged-chr2-51682302-4	+		chr4	92403096	92404097	Merged-chr4-92403597-1	+
chr2	135328548	135330115	Merged-chr2-135329337-4	+		chr3	28587565	28588630	Merged-chr3-28588098-3	+		chr2	51984941	51986287	Merged-chr2-51985631-6	+		chr4	95133553	95134579	Merged-chr4-95134066-2	+
chr2	135847821	135849153	Merged-chr2-135848487-2	+		chr3	28734442	28735483	Merged-chr3-28734960-5	+		chr2	52420908	52422044	Merged-chr2-52421471-7	+		chr4	97477125	97478126	Merged-chr4-97477626-1	+
chr2	135894106	135895261	Merged-chr2-135894684-2	+		chr3	29994551	29995610	Merged-chr3-29995083-3	+		chr2	52635542	52636748	Merged-chr2-52636146-5	+		chr4	98436625	98437626	Merged-chr4-98437126-1	+
chr2	136148572	136149896	Merged-chr2-136149223-7	+		chr3	30048344	30049406	Merged-chr3-30048873-3	+		chr2	52978907	52980033	Merged-chr2-52979458-6	+		chr4	98767034	98768116	Merged-chr4-98767575-2	+
chr2	136485240	136486552	Merged-chr2-136485985-7	+		chr3	30475368	30476369	Merged-chr3-30475869-1	+		chr2	53330190	53331246	Merged-chr2-53330718-2	+		chr4	98977944	98979000	Merged-chr4-98978472-2	+
chr2	137006385	137007386	Merged-chr2-137006886-1	+		chr3	31022583	31024124	Merged-chr3-31023224-7	+		chr2	53372218	53373595	Merged-chr2-53372907-2	+		chr4	99106425	99107426	Merged-chr4-99106926-1	+
chr2	137731993	137733239	Merged-chr2-137732644-3	+		chr3	31038245	31039416	Merged-chr3-31038863-5	+		chr2	53439921	53440922	Merged-chr2-53440422-1	+		chr4	99186462	99187463	Merged-chr4-99186963-1	+
chr2	138365101	138366262	Merged-chr2-138365671-3	+		chr3	31291659	31292660	Merged-chr3-31292160-1	+		chr2	54071120	54072269	Merged-chr2-54071695-4	+		chr4	102759161	102760205	Merged-chr4-102759683-2	+
chr2	139230032	139231042	Merged-chr2-139230537-2	+		chr3	32660348	32661501	Merged-chr3-32660925-2	+		chr2	54217860	54218861	Merged-chr2-54218361-1	+		chr4	103329090	103330091	Merged-chr4-103329591-1	+
chr2	140078496	140079711	Merged-chr2-140079091-4	+		chr3	35519610	35520611	Merged-chr3-35520111-1	+		chr2	55579964	55581348	Merged-chr2-55580596-6	+		chr4	104065586	104066587	Merged-chr4-104066087-1	+
chr2	140158574	140159575	Merged-chr2-140159075-1	+		chr3	35720379	35721579	Merged-chr3-35720958-6	+		chr2	55841303	55842304	Merged-chr2-55841804-1	+		chr4	104597399	104598635	Merged-chr4-104598048-5	+
chr2	140200199	140201200	Merged-chr2-140200700-1	+		chr3	35942652	35944004	Merged-chr3-35943272-5	+		chr2	57251832	57253276	Merged-chr2-57252548-7	+		chr4	104994967	104995968	Merged-chr4-104995468-1	+
chr2	140793754	140794755	Merged-chr2-140794255-1	+		chr3	36340590	36341778	Merged-chr3-36341166-5	+		chr2	57260837	57262319	Merged-chr2-57261633-5	+		chr4	105180838	105182092	Merged-chr4-105181465-2	+
chr2	141434196	141435478	Merged-chr2-141434844-5	+		chr3	36449057	36450213	Merged-chr3-36449658-6	+		chr2	57274698	57275699	Merged-chr2-57275199-1	+		chr4	106279018	106280019	Merged-chr4-106279519-1	+
chr2	142004291	142005292	Merged-chr2-142004792-1	+		chr3	37706034	37707035	Merged-chr3-37706535-1	+		chr2	57300198	57302697	Merged-chr2-57301523-5	+		chr4	107079119	107080412	Merged-chr4-107079804-7	+
chr2	142216854	142219499	Merged-chr2-142218530-8	+		chr3	37958171	37959172	Merged-chr3-37958672-1	+		chr2	57819262	57820263	Merged-chr2-57819763-1	+		chr4	107613318	107614482	Merged-chr4-107613900-2	+
chr2	142222680	142223681	Merged-chr2-142223181-1	+		chr3	40893667	40894736	Merged-chr3-40894198-7	+		chr2	58324198	58325215	Merged-chr2-58324707-2	+		chr4	108057944	108058945	Merged-chr4-108058445-1	+
chr2	143034552	143035786	Merged-chr2-143035150-5	+		chr3	41082457	41083752	Merged-chr3-41083142-7	+		chr2	58523739	58524898	Merged-chr2-58524335-5	+		chr4	108907079	108908258	Merged-chr4-108907662-3	+
chr2	143927230	143928231	Merged-chr2-143927731-1	+		chr3	41295894	41297139	Merged-chr3-41296507-5	+		chr2	58752682	58753683	Merged-chr2-58753183-1	+		chr4	109094572	109095573	Merged-chr4-109095073-1	+
chr2	144127537	144128809	Merged-chr2-144128183-5	+		chr3	49721921	49722922	Merged-chr3-49722422-1	+		chr2	58753706	58755401	Merged-chr2-58754695-7	+		chr4	109504613	109505614	Merged-chr4-109505114-1	+
chr2	144198028	144199029	Merged-chr2-144198529-1	+		chr3	51196893	51197958	Merged-chr3-51197429-4	+		chr2	58922949	58923993	Merged-chr2-58923471-2	+		chr4	114577717	114578980	Merged-chr4-114578372-7	+
chr2	144294762	144295996	Merged-chr2-144295411-5	+		chr3	51483544	51484667	Merged-chr3-51484112-7	+		chr2	58992079	58993271	Merged-chr2-58992724-7	+		chr4	115856958	115857959	Merged-chr4-115857459-1	+
chr2	144417233	144418853	Merged-chr2-144418131-7	+		chr3	51590259	51591375	Merged-chr3-51590820-5	+		chr2	59169350	59171131	Merged-chr2-59170061-7	+		chr4	115939515	115940643	Merged-chr4-115940079-2	+
chr2	145827619	145829048	Merged-chr2-145828309-5	+		chr3	52535381	52536382	Merged-chr3-52535882-1	+		chr2	59253165	59254296	Merged-chr2-59253714-3	+		chr4	116780228	116781229	Merged-chr4-116780729-1	+
chr2	145957220	145958221	Merged-chr2-145957721-1	+		chr3	53556982	53558026	Merged-chr3-53557504-2	+		chr2	59451167	59452475	Merged-chr2-59451846-4	+		chr4	117255608	117256609	Merged-chr4-117256109-1	+
chr2	146414266	146415534	Merged-chr2-146414910-4	+		chr3	53842116	53843117	Merged-chr3-53842617-1	+		chr2	59529223	59530485	Merged-chr2-59529861-7	+		chr4	117943083	117944084	Merged-chr4-117943584-1	+
chr2	146475984	146476985	Merged-chr2-146476485-1	+		chr3	53868988	53870127	Merged-chr3-53869537-7	+		chr2	59690666	59691813	Merged-chr2-59691235-7	+		chr4	119131117	119132165	Merged-chr4-119131636-5	+
chr2	147503797	147504805	Merged-chr2-147504301-2	+		chr3	55307144	55308156	Merged-chr3-55307650-2	+		chr2	59799519	59800520	Merged-chr2-59800020-1	+		chr4	119148328	119149329	Merged-chr4-119148829-1	+
chr2	147737931	147738998	Merged-chr2-147738465-2	+		chr3	55498831	55500064	Merged-chr3-55499470-4	+		chr2	60190247	60191359	Merged-chr2-60190792-5	+		chr4	119878640	119879641	Merged-chr4-119879141-1	+
chr2	148705954	148707492	Merged-chr2-148706654-6	+		chr3	56126306	56127377	Merged-chr3-56126842-2	+		chr2	60220775	60221997	Merged-chr2-60221367-4	+		chr4	120011011	120012012	Merged-chr4-120011512-1	+
chr2	149992540	149993686	Merged-chr2-149993112-5	+		chr3	57509855	57510856	Merged-chr3-57510356-1	+		chr2	60267239	60270669	Merged-chr2-60269346-8	+		chr4	120487157	120488559	Merged-chr4-120487858-2	+
chr2	152337460	152338611	Merged-chr2-152338036-2	+		chr3	57550230	57551231	Merged-chr3-57550731-1	+		chr2	60716247	60717425	Merged-chr2-60716819-6	+		chr4	120536322	120537323	Merged-chr4-120536823-1	+
chr2	152569905	152571047	Merged-chr2-152570492-3	+		chr3	57628218	57629332	Merged-chr3-57628789-4	+		chr2	60844741	60845857	Merged-chr2-60845299-2	+		chr4	121480556	121481557	Merged-chr4-121481057-1	+
chr2	155308801	155309802	Merged-chr2-155309302-1	+		chr3	58071187	58072380	Merged-chr3-58071811-6	+		chr2	61361797	61363244	Merged-chr2-61362599-7	+		chr4	122615534	122616535	Merged-chr4-122616035-1	+
chr2	155539972	155541701	Merged-chr2-155540888-5	+		chr3	58310806	58311832	Merged-chr3-58311319-2	+		chr2	61667578	61669091	Merged-chr2-61668416-3	+		chr4	122746710	122747711	Merged-chr4-122747211-1	+
chr2	155804993	155806601	Merged-chr2-155805909-5	+		chr3	58399527	58400528	Merged-chr3-58400028-1	+		chr2	62684739	62685905	Merged-chr2-62685337-4	+		chr4	124570563	124571829	Merged-chr4-124571196-2	+
chr2	156165082	156166287	Merged-chr2-156165684-3	+		chr3	59166843	59167844	Merged-chr3-59167344-1	+		chr2	63925507	63926607	Merged-chr2-63926057-5	+		chr4	124594583	124595584	Merged-chr4-124595084-1	+
chr2	158104710	158105926	Merged-chr2-158105318-2	+		chr3	60589037	60590088	Merged-chr3-60589564-3	+		chr2	64059116	64060319	Merged-chr2-64059717-6	+		chr4	125236743	125237744	Merged-chr4-125237244-1	+
chr2	158174660	158175661	Merged-chr2-158175161-1	+		chr3	60617268	60618377	Merged-chr3-60617812-3	+		chr2	64461610	64462871	Merged-chr2-64462223-6	+		chr4	125864407	125865408	Merged-chr4-125864908-1	+
chr2	158658546	158659628	Merged-chr2-158659080-5	+		chr3	62962086	62963087	Merged-chr3-62962587-1	+		chr2	64645600	64646601	Merged-chr2-64646101-1	+		chr4	126149670	126150688	Merged-chr4-126150179-2	+
chr2	158668398	158669576	Merged-chr2-158668987-2	+		chr3	63556370	63557371	Merged-chr3-63556871-1	+		chr2	65170461	65172141	Merged-chr2-65171315-7	+		chr4	126309331	126310515	Merged-chr4-126309903-6	+
chr2	159053499	159054639	Merged-chr2-159054087-4	+		chr3	63781894	63782895	Merged-chr3-63782395-1	+		chr2	65260329	65261500	Merged-chr2-65260909-4	+		chr4	127491229	127492230	Merged-chr4-127491730-1	+
chr2	159068422	159069574	Merged-chr2-159069003-7	+		chr3	65909161	65910162	Merged-chr3-65909662-1	+		chr2	65293823	65295008	Merged-chr2-65294381-5	+		chr4	128098087	128099088	Merged-chr4-128098588-1	+
chr2	160210018	160211019	Merged-chr2-160210519-1	+		chr3	65922103	65923180	Merged-chr3-65922644-6	+		chr2	65619802	65620803	Merged-chr2-65620303-1	+		chr4	128151961	128152962	Merged-chr4-128152462-1	+
chr2	160240283	160241452	Merged-chr2-160240869-5	+		chr3	66081091	66082092	Merged-chr3-66081592-1	+		chr2	65896413	65897436	Merged-chr2-65896925-2	+		chr4	128891567	128892568	Merged-chr4-128892068-1	+
chr2	160332402	160334277	Merged-chr2-160333505-5	+		chr3	66240301	66241405	Merged-chr3-66240853-2	+		chr2	66112339	66113569	Merged-chr2-66112954-2	+		chr4	128980707	128981708	Merged-chr4-128981208-1	+
chr2	160339519	160340594	Merged-chr2-160340066-3	+		chr3	67575999	67577000	Merged-chr3-67576500-1	+		chr2	66204107	66205267	Merged-chr2-66204687-7	+		chr4	129406128	129407129	Merged-chr4-129406629-1	+
chr2	160861841	160863080	Merged-chr2-160862445-3	+		chr3	72103020	72104021	Merged-chr3-72103521-1	+		chr2	67879538	67880539	Merged-chr2-67880039-1	+		chr4	129451637	129452698	Merged-chr4-129452168-2	+
chr2	160866834	160868057	Merged-chr2-160867446-2	+		chr3	76042480	76043481	Merged-chr3-76042981-1	+		chr2	68239215	68240280	Merged-chr2-68239748-2	+		chr4	129985807	129986808	Merged-chr4-129986308-1	+
chr2	160960816	160962102	Merged-chr2-160961430-6	+		chr3	77010037	77011038	Merged-chr3-77010538-1	+		chr2	68341706	68342833	Merged-chr2-68342276-4	+		chr4	131166270	131167271	Merged-chr4-131166771-1	+
chr2	161012248	161013426	Merged-chr2-161012842-5	+		chr3	77751199	77752200	Merged-chr3-77751700-1	+		chr2	68844701	68846044	Merged-chr2-68845303-7	+		chr4	132411348	132412379	Merged-chr4-132411865-3	+
chr2	161138414	161139657	Merged-chr2-161139059-6	+		chr3	81605483	81606621	Merged-chr3-81606060-3	+		chr2	68848485	68849486	Merged-chr2-68848986-1	+		chr4	132567050	132568051	Merged-chr4-132567551-1	+
chr2	161214428	161215537	Merged-chr2-161214974-3	+		chr3	82994937	82996045	Merged-chr3-82995496-4	+		chr2	68883687	68884688	Merged-chr2-68884188-1	+		chr4	132937881	132939445	Merged-chr4-132938671-6	+
chr2	161469871	161470872	Merged-chr2-161470372-1	+		chr3	83827810	83828924	Merged-chr3-83828371-4	+		chr2	68894743	68896086	Merged-chr2-68895359-5	+		chr4	133020836	133021837	Merged-chr4-133021337-1	+
chr2	161600243	161601244	Merged-chr2-161600744-1	+		chr3	84155160	84156328	Merged-chr3-84155712-7	+		chr2	68950722	68952406	Merged-chr2-68951541-6	+		chr4	133169394	133170395	Merged-chr4-133169895-1	+
chr2	163491109	163492110	Merged-chr2-163491610-1	+		chr3	84248037	84249150	Merged-chr3-84248588-6	+		chr2	69001707	69002917	Merged-chr2-69002312-2	+		chr4	133262342	133263571	Merged-chr4-133262955-4	+
chr2	163554676	163555930	Merged-chr2-163555342-3	+		chr3	84814060	84815371	Merged-chr3-84814724-7	+		chr2	69018750	69019925	Merged-chr2-69019344-5	+		chr4	133423260	133424279	Merged-chr4-133423770-2	+
chr2	163595769	163596770	Merged-chr2-163596270-1	+		chr3	84852458	84853494	Merged-chr3-84852979-3	+		chr2	69422495	69423507	Merged-chr2-69423001-2	+		chr4	133460866	133461981	Merged-chr4-133461418-3	+
chr2	163787360	163788748	Merged-chr2-163788119-4	+		chr3	85422719	85423720	Merged-chr3-85423220-1	+		chr2	69427789	69428990	Merged-chr2-69428357-3	+		chr4	133574175	133575283	Merged-chr4-133574734-7	+
chr2	164725731	164726942	Merged-chr2-164726344-5	+		chr3	85722188	85723335	Merged-chr3-85722770-3	+		chr2	69445644	69446758	Merged-chr2-69446207-6	+		chr4	133873807	133874808	Merged-chr4-133874308-1	+
chr2	164844135	164845136	Merged-chr2-164844636-1	+		chr3	85979525	85980689	Merged-chr3-85980107-2	+		chr2	69447697	69449370	Merged-chr2-69448609-6	+		chr4	134035589	134036590	Merged-chr4-134036090-1	+
chr2	165512719	165513827	Merged-chr2-165513266-3	+		chr3	87504258	87505259	Merged-chr3-87504759-1	+		chr2	69505345	69506346	Merged-chr2-69505846-1	+		chr4	134713621	134714724	Merged-chr4-134714182-4	+
chr2	166956454	166957455	Merged-chr2-166956955-1	+		chr3	88016368	88017369	Merged-chr3-88016869-1	+		chr2	69508409	69509554	Merged-chr2-69508982-2	+		chr4	135202968	135204156	Merged-chr4-135203576-3	+
chr2	167353516	167354517	Merged-chr2-167354017-1	+		chr3	88247858	88248859	Merged-chr3-88248359-1	+		chr2	69544652	69546402	Merged-chr2-69545565-4	+		chr4	135397518	135398526	Merged-chr4-135398022-2	+
chr2	167367999	167369000	Merged-chr2-167368500-1	+		chr3	88492447	88493614	Merged-chr3-88493009-7	+		chr2	69546523	69547524	Merged-chr2-69547024-1	+		chr4	135453558	135454559	Merged-chr4-135454059-1	+
chr2	167564584	167565585	Merged-chr2-167565085-1	+		chr3	88509518	88510643	Merged-chr3-88510061-7	+		chr2	69598783	69599921	Merged-chr2-69599352-2	+		chr4	135505376	135506592	Merged-chr4-135506032-7	+
chr2	167726763	167727812	Merged-chr2-167727289-4	+		chr3	88784462	88785463	Merged-chr3-88784963-1	+		chr2	70801241	70802307	Merged-chr2-70801781-4	+		chr4	135656066	135657067	Merged-chr4-135656567-1	+
chr2	167958768	167960038	Merged-chr2-167959359-6	+		chr3	88949990	88951053	Merged-chr3-88950520-7	+		chr2	70841735	70842822	Merged-chr2-70842275-6	+		chr4	136433495	136434656	Merged-chr4-136434061-5	+
chr2	168433319	168434320	Merged-chr2-168433820-1	+		chr3	88983697	88984698	Merged-chr3-88984198-1	+		chr2	70862496	70863674	Merged-chr2-70863042-7	+		chr4	136702752	136703831	Merged-chr4-136703288-5	+
chr2	169750591	169751592	Merged-chr2-169751092-1	+		chr3	89122884	89124072	Merged-chr3-89123487-4	+		chr2	70901006	70902096	Merged-chr2-70901551-2	+		chr4	136735578	136736683	Merged-chr4-136736134-4	+
chr2	170129929	170132041	Merged-chr2-170131092-7	+		chr3	89288078	89289254	Merged-chr3-89288695-7	+		chr2	71025830	71027033	Merged-chr2-71026432-5	+		chr4	136988918	136989919	Merged-chr4-136989419-1	+
chr2	170176871	170177872	Merged-chr2-170177372-1	+		chr3	89330728	89332207	Merged-chr3-89331468-2	+		chr2	71049987	71050988	Merged-chr2-71050488-1	+		chr4	137904949	137905950	Merged-chr4-137905450-1	+
chr2	170547587	170548589	Merged-chr2-170548088-2	+		chr3	89378122	89379203	Merged-chr3-89378654-7	+		chr2	71275352	71276486	Merged-chr2-71275919-2	+		chr4	138471231	138472232	Merged-chr4-138471732-1	+
chr2	170911994	170912995	Merged-chr2-170912495-1	+		chr3	89763882	89765002	Merged-chr3-89764448-6	+		chr2	71606930	71608230	Merged-chr2-71607575-7	+		chr4	138509375	138510667	Merged-chr4-138510091-5	+
chr2	173218944	173220183	Merged-chr2-173219543-3	+		chr3	89860672	89861845	Merged-chr3-89861273-5	+		chr2	71790298	71791505	Merged-chr2-71790867-5	+		chr4	138818280	138819771	Merged-chr4-138819133-5	+
chr2	173229268	173230436	Merged-chr2-173229868-6	+		chr3	90322879	90323886	Merged-chr3-90323383-2	+		chr2	71796293	71797294	Merged-chr2-71796794-1	+		chr4	138883891	138884892	Merged-chr4-138884392-1	+
chr2	174031114	174032115	Merged-chr2-174031615-1	+		chr3	90549162	90550163	Merged-chr3-90549663-1	+		chr2	71851856	71853052	Merged-chr2-71852488-6	+		chr4	139146312	139147449	Merged-chr4-139146881-2	+
chr2	176798485	176799486	Merged-chr2-176798986-1	+		chr3	90628982	90630029	Merged-chr3-90629506-4	+		chr2	72879634	72881323	Merged-chr2-72880376-3	+		chr4	139211759	139212760	Merged-chr4-139212260-1	+
chr2	178636490	178637491	Merged-chr2-178636991-1	+		chr3	93359641	93360670	Merged-chr3-93360156-2	+		chr2	72907834	72909038	Merged-chr2-72908420-7	+		chr4	139345081	139346082	Merged-chr4-139345582-1	+
chr2	180797033	180798034	Merged-chr2-180797534-1	+		chr3	93536790	93537966	Merged-chr3-93537378-6	+		chr2	72968073	72969839	Merged-chr2-72968810-5	+		chr4	140575002	140576003	Merged-chr4-140575503-1	+
chr2	181071669	181072955	Merged-chr2-181072341-3	+		chr3	93601638	93602639	Merged-chr3-93602139-1	+		chr2	73557203	73558564	Merged-chr2-73557845-6	+		chr4	140747514	140748515	Merged-chr4-140748015-1	+
chr2	181196515	181197600	Merged-chr2-181197058-2	+		chr3	94134187	94135336	Merged-chr3-94134762-4	+		chr2	73604600	73605779	Merged-chr2-73605190-2	+		chr4	140975458	140976459	Merged-chr4-140975959-1	+
chr2	181313428	181314531	Merged-chr2-181313980-2	+		chr3	94391860	94393154	Merged-chr3-94392467-4	+		chr2	73952918	73954268	Merged-chr2-73953562-5	+		chr4	141272848	141273986	Merged-chr4-141273448-4	+
chr3	3614867	3616065	Merged-chr3-3615472-3	+		chr3	94476043	94477221	Merged-chr3-94476640-7	+		chr2	74930382	74931468	Merged-chr2-74930924-3	+		chr4	141291296	141292297	Merged-chr4-141291797-1	+
chr3	4107260	4108261	Merged-chr3-4107761-1	+		chr3	94482130	94483253	Merged-chr3-94482705-4	+		chr2	75306225	75307281	Merged-chr2-75306749-3	+		chr4	141858393	141859394	Merged-chr4-141858894-1	+
chr3	4763918	4764919	Merged-chr3-4764419-1	+		chr3	94565145	94566570	Merged-chr3-94565825-3	+		chr2	75592163	75593164	Merged-chr2-75592664-1	+		chr4	143277902	143278903	Merged-chr4-143278403-1	+
chr3	5826744	5827745	Merged-chr3-5827245-1	+		chr3	94613521	94614522	Merged-chr3-94614022-1	+		chr2	75640477	75641478	Merged-chr2-75640978-1	+		chr4	144395743	144396744	Merged-chr4-144396244-1	+
chr3	6634019	6635172	Merged-chr3-6634594-6	+		chr3	94674515	94675570	Merged-chr3-94675043-2	+		chr2	75806934	75807957	Merged-chr2-75807446-2	+		chr4	144922900	144924237	Merged-chr4-144923569-2	+
chr3	7027383	7028448	Merged-chr3-7027916-2	+		chr3	94780893	94781926	Merged-chr3-94781410-2	+		chr2	75821696	75822803	Merged-chr2-75822263-7	+		chr4	145040768	145041769	Merged-chr4-145041269-1	+
chr3	7578624	7579765	Merged-chr3-7579195-2	+		chr3	95066178	95067188	Merged-chr3-95066683-2	+		chr2	76439096	76440365	Merged-chr2-76439690-6	+		chr4	145257660	145258661	Merged-chr4-145258161-1	+
chr3	8982074	8983075	Merged-chr3-8982575-1	+		chr3	95117580	95118581	Merged-chr3-95118081-1	+		chr2	76495849	76497082	Merged-chr2-76496490-6	+		chr4	147095405	147096406	Merged-chr4-147095906-1	+
chr3	9072290	9073396	Merged-chr3-9072843-2	+		chr3	95240232	95241431	Merged-chr3-95240847-5	+		chr2	77456522	77457765	Merged-chr2-77457164-5	+		chr4	148171994	148172995	Merged-chr4-148172495-1	+
chr3	9210935	9212206	Merged-chr3-9211567-7	+		chr3	95738850	95739994	Merged-chr3-95739436-4	+		chr2	78927159	78928160	Merged-chr2-78927660-1	+		chr4	148229344	148230345	Merged-chr4-148229845-1	+
chr3	9330036	9331146	Merged-chr3-9330592-3	+		chr3	95957021	95958022	Merged-chr3-95957522-1	+		chr2	80247550	80248681	Merged-chr2-80248124-4	+		chr4	148377088	148378167	Merged-chr4-148377628-2	+
chr3	9710626	9711627	Merged-chr3-9711127-1	+		chr3	95985245	95986424	Merged-chr3-95985820-6	+		chr2	80445749	80447575	Merged-chr2-80446890-7	+		chr4	148821371	148822372	Merged-chr4-148821872-1	+
chr3	10008983	10010058	Merged-chr3-10009518-4	+		chr3	96098261	96099450	Merged-chr3-96098867-6	+		chr2	80561057	80562388	Merged-chr2-80561723-2	+		chr4	149313861	149314862	Merged-chr4-149314362-1	+
chr3	10301770	10302792	Merged-chr3-10302281-2	+		chr3	96132976	96136031	Merged-chr3-96134676-9	+		chr2	80600381	80601382	Merged-chr2-80600882-1	+		chr4	149607546	149608719	Merged-chr4-149608133-2	+
chr3	10306699	10308000	Merged-chr3-10307385-6	+		chr3	96239975	96241120	Merged-chr3-96240551-6	+		chr2	81261933	81263192	Merged-chr2-81262591-5	+		chr4	149780251	149781252	Merged-chr4-149780752-1	+
chr3	10399972	10400973	Merged-chr3-10400473-1	+		chr3	96471094	96472242	Merged-chr3-96471674-5	+		chr2	83901420	83902965	Merged-chr2-83902285-6	+		chr4	149830358	149831359	Merged-chr4-149830859-1	+
chr3	10647808	10648852	Merged-chr3-10648330-2	+		chr3	96474855	96475856	Merged-chr3-96475356-1	+		chr2	84216527	84217528	Merged-chr2-84217028-1	+		chr4	150724506	150725633	Merged-chr4-150725076-3	+
chr3	11357243	11358244	Merged-chr3-11357744-1	+		chr3	96562968	96564819	Merged-chr3-96564079-7	+		chr2	84755900	84758122	Merged-chr2-84756853-7	+		chr4	150784305	150785372	Merged-chr4-150784839-2	+
chr3	11992067	11993068	Merged-chr3-11992568-1	+		chr3	96579783	96580784	Merged-chr3-96580284-1	+		chr2	84962366	84963367	Merged-chr2-84962867-1	+		chr4	151345983	151347512	Merged-chr4-151346770-5	+
chr3	13866011	13867119	Merged-chr3-13866565-2	+		chr3	96663282	96664419	Merged-chr3-96663825-7	+		chr2	84963591	84964796	Merged-chr2-84964170-4	+		chr4	151468114	151469115	Merged-chr4-151468615-1	+
chr3	13946468	13947513	Merged-chr3-13946991-2	+		chr3	96669676	96670731	Merged-chr3-96670202-7	+		chr2	85071430	85073284	Merged-chr2-85072190-7	+		chr4	151604284	151605464	Merged-chr4-151604893-7	+
chr3	14149158	14150159	Merged-chr3-14149659-1	+		chr3	97255541	97256593	Merged-chr3-97256076-4	+		chr2	85246074	85247432	Merged-chr2-85246720-4	+		chr4	151618080	151619259	Merged-chr4-151618679-3	+
chr3	14173952	14175008	Merged-chr3-14174480-2	+		chr3	97998070	97999071	Merged-chr3-97998571-1	+		chr2	86901816	86902817	Merged-chr2-86902317-1	+		chr4	151717644	151718645	Merged-chr4-151718145-1	+
chr3	15194099	15195133	Merged-chr3-15194616-2	+		chr3	101303683	101304684	Merged-chr3-101304184-1	+		chr2	88318184	88319302	Merged-chr2-88318758-6	+		chr4	152273081	152274913	Merged-chr4-152273975-6	+
chr3	15195896	15196897	Merged-chr3-15196397-1	+		chr3	101310596	101311616	Merged-chr3-101311106-2	+		chr2	88532677	88533678	Merged-chr2-88533178-1	+		chr4	152332490	152333541	Merged-chr4-152333016-2	+
chr3	16463794	16464932	Merged-chr3-16464386-3	+		chr3	101321948	101323132	Merged-chr3-101322546-5	+		chr2	89162792	89163793	Merged-chr2-89163293-1	+		chr4	152394298	152395299	Merged-chr4-152394799-1	+
chr3	16466093	16467116	Merged-chr3-16466605-2	+		chr3	101391550	101392691	Merged-chr3-101392142-4	+		chr2	89654854	89655855	Merged-chr2-89655355-1	+		chr4	152447760	152448761	Merged-chr4-152448261-1	+
chr3	18138486	18139487	Merged-chr3-18138987-1	+		chr3	101481543	101482544	Merged-chr3-101482044-1	+		chr2	90035886	90036887	Merged-chr2-90036387-1	+		chr4	152709622	152710623	Merged-chr4-152710123-1	+
chr3	18235427	18236428	Merged-chr3-18235928-1	+		chr3	101516667	101518456	Merged-chr3-101517300-7	+		chr2	90489756	90490984	Merged-chr2-90490341-4	+		chr4	153496608	153497609	Merged-chr4-153497109-1	+
chr3	18738663	18739796	Merged-chr3-18739230-2	+		chr3	101538674	101539749	Merged-chr3-101539211-5	+		chr2	90739496	90740655	Merged-chr2-90740052-3	+		chr4	153700571	153701572	Merged-chr4-153701072-1	+
chr3	19044050	19045262	Merged-chr3-19044689-6	+		chr3	101660762	101661942	Merged-chr3-101661392-4	+		chr2	90885280	90886306	Merged-chr2-90885790-3	+		chr4	153800699	153801700	Merged-chr4-153801200-1	+
chr3	19174664	19175675	Merged-chr3-19175170-3	+		chr3	101848473	101849474	Merged-chr3-101848974-1	+		chr2	91026874	91028155	Merged-chr2-91027515-2	+		chr4	153992388	153993389	Merged-chr4-153992889-1	+
chr3	19485817	19487074	Merged-chr3-19486456-6	+		chr3	101948316	101949317	Merged-chr3-101948817-1	+		chr2	91274965	91275966	Merged-chr2-91275466-1	+		chr4	154176899	154177946	Merged-chr4-154177423-2	+
chr3	20076186	20077240	Merged-chr3-20076713-2	+		chr3	102337548	102338791	Merged-chr3-102338147-6	+		chr2	91444061	91445120	Merged-chr2-91444593-6	+		chr4	154217529	154218530	Merged-chr4-154218030-1	+
chr3	20589764	20590765	Merged-chr3-20590265-1	+		chr3	102365771	102366772	Merged-chr3-102366272-1	+		chr2	91450024	91451104	Merged-chr2-91450572-4	+		chr4	154358266	154360122	Merged-chr4-154359169-4	+
chr3	20985672	20986720	Merged-chr3-20986196-2	+		chr3	104092537	104093538	Merged-chr3-104093038-1	+		chr2	91656087	91657395	Merged-chr2-91656725-4	+		chr4	154393789	154394790	Merged-chr4-154394290-1	+
chr3	21791624	21792917	Merged-chr3-21792297-3	+		chr3	104352361	104353550	Merged-chr3-104352953-3	+		chr2	91717930	91719078	Merged-chr2-91718504-4	+		chr4	154910829	154911926	Merged-chr4-154911378-2	+
chr3	21860955	21861996	Merged-chr3-21861476-2	+		chr3	104548020	104549146	Merged-chr3-104548593-6	+		chr2	91831890	91832949	Merged-chr2-91832421-7	+		chr4	156215468	156216485	Merged-chr4-156215977-2	+
chr3	21917547	21919118	Merged-chr3-21918300-6	+		chr3	104577910	104579006	Merged-chr3-104578450-6	+		chr2	91880125	91881126	Merged-chr2-91880626-1	+		chr5	3300590	3301626	Merged-chr5-3301108-2	+
chr3	21962479	21963801	Merged-chr3-21963190-3	+		chr3	104613964	104614965	Merged-chr3-104614465-1	+		chr2	91995637	91997082	Merged-chr2-91996271-6	+		chr5	3355162	3356379	Merged-chr5-3355766-3	+
chr3	21983721	21984772	Merged-chr3-21984247-2	+		chr3	105054629	105055840	Merged-chr3-105055209-6	+		chr2	92582402	92583585	Merged-chr2-92582997-5	+		chr5	6666279	6667280	Merged-chr5-6666780-1	+
chr3	22958227	22959335	Merged-chr3-22958781-2	+		chr3	105077673	105078913	Merged-chr3-105078324-5	+		chr2	93261608	93262757	Merged-chr2-93262204-7	+		chr5	8292398	8293399	Merged-chr5-8292899-1	+
chr3	24594711	24595712	Merged-chr3-24595212-1	+		chr3	105825254	105826491	Merged-chr3-105825861-4	+		chr2	93720472	93721473	Merged-chr2-93720973-1	+		chr5	12694777	12695778	Merged-chr5-12695278-1	+
chr3	25606668	25607669	Merged-chr3-25607169-1	+		chr3	106495492	106496493	Merged-chr3-106495993-1	+		chr2	93785495	93787016	Merged-chr2-93786313-3	+		chr5	14575359	14576360	Merged-chr5-14575860-1	+
chr3	25674409	25675715	Merged-chr3-25675062-2	+		chr3	107261111	107262112	Merged-chr3-107261612-1	+		chr2	93791426	93792509	Merged-chr2-93791972-7	+		chr5	16683596	16684597	Merged-chr5-16684097-1	+
chr3	26357603	26358754	Merged-chr3-26358179-2	+		chr3	107441864	107443018	Merged-chr3-107442443-4	+		chr2	93835923	93836941	Merged-chr2-93836432-2	+		chr5	20748624	20749625	Merged-chr5-20749125-1	+
chr3	26531184	26532642	Merged-chr3-26531893-5	+		chr3	107983647	107984648	Merged-chr3-107984148-1	+		chr2	94346439	94348923	Merged-chr2-94347533-7	+		chr5	20830410	20831411	Merged-chr5-20830911-1	+
chr3	26604476	26605646	Merged-chr3-26605088-5	+		chr3	108590967	108592097	Merged-chr3-108591517-7	+		chr2	94430306	94431527	Merged-chr2-94430930-4	+		chr5	20913259	20914722	Merged-chr5-20914073-5	+
chr3	27983243	27984804	Merged-chr3-27984119-7	+		chr3	109155685	109156686	Merged-chr3-109156186-1	+		chr2	94647466	94648467	Merged-chr2-94647967-1	+		chr5	21061103	21062118	Merged-chr5-21061611-2	+
chr3	29903496	29904497	Merged-chr3-29903997-1	+		chr3	109309250	109310571	Merged-chr3-109309943-4	+		chr2	94990459	94991460	Merged-chr2-94990960-1	+		chr5	21188612	21189613	Merged-chr5-21189113-1	+
chr3	29999126	30000127	Merged-chr3-29999627-1	+		chr3	110186895	110188169	Merged-chr3-110187532-2	+		chr2	95666525	95667663	Merged-chr2-95667116-4	+		chr5	23394073	23395132	Merged-chr5-23394595-3	+
chr3	30407569	30408663	Merged-chr3-30408116-2	+		chr3	114351982	114352983	Merged-chr3-114352483-1	+		chr2	96248174	96249175	Merged-chr2-96248675-1	+		chr5	23553628	23554629	Merged-chr5-23554129-1	+
chr3	30815356	30816357	Merged-chr3-30815857-1	+		chr3	115858411	115859425	Merged-chr3-115858918-2	+		chr2	96540702	96541703	Merged-chr2-96541203-1	+		chr5	24820964	24822066	Merged-chr5-24821527-5	+
chr3	30846585	30848108	Merged-chr3-30847409-6	+		chr3	116329127	116330284	Merged-chr3-116329700-7	+		chr2	96585371	96586451	Merged-chr2-96585917-3	+		chr5	26281649	26282851	Merged-chr5-26282264-3	+
chr3	30864083	30865172	Merged-chr3-30864628-2	+		chr3	116726155	116727190	Merged-chr3-116726673-2	+		chr2	96996148	96997149	Merged-chr2-96996649-1	+		chr5	27711372	27712649	Merged-chr5-27712038-5	+
chr3	32317213	32318325	Merged-chr3-32317758-4	+		chr3	118069685	118070879	Merged-chr3-118070313-3	+		chr2	98151386	98152387	Merged-chr2-98151887-1	+		chr5	30113809	30115117	Merged-chr5-30114456-6	+
chr3	32470713	32472091	Merged-chr3-32471438-5	+		chr3	121371646	121372647	Merged-chr3-121372147-1	+		chr2	100140965	100141966	Merged-chr2-100141466-1	+		chr5	30238255	30239313	Merged-chr5-30238784-2	+
chr3	33955691	33956964	Merged-chr3-33956368-6	+		chr3	121453509	121454598	Merged-chr3-121454051-6	+		chr2	101014988	101015989	Merged-chr2-101015489-1	+		chr5	32182656	32183828	Merged-chr5-32183271-4	+
chr3	34034608	34036381	Merged-chr3-34035495-2	+		chr3	121601669	121602854	Merged-chr3-121602265-7	+		chr2	101298985	101300142	Merged-chr2-101299564-2	+		chr5	32216118	32217311	Merged-chr5-32216713-4	+
chr3	34902704	34903790	Merged-chr3-34903247-2	+		chr3	122064327	122065524	Merged-chr3-122064940-6	+		chr2	101367388	101368389	Merged-chr2-101367889-1	+		chr5	32425164	32426297	Merged-chr5-32425725-6	+
chr3	35399938	35400939	Merged-chr3-35400439-1	+		chr3	122183812	122184900	Merged-chr3-122184356-2	+		chr2	101371281	101372737	Merged-chr2-101372018-3	+		chr5	32745865	32747619	Merged-chr5-32746569-5	+
chr3	37203800	37204956	Merged-chr3-37204416-7	+		chr3	122226067	122227068	Merged-chr3-122226568-1	+		chr2	101555315	101556751	Merged-chr2-101556023-5	+		chr5	32940749	32941750	Merged-chr5-32941250-1	+
chr3	37468123	37469124	Merged-chr3-37468624-1	+		chr3	122391443	122394235	Merged-chr3-122393038-7	+		chr2	102048218	102049472	Merged-chr2-102048845-6	+		chr5	33242070	33243071	Merged-chr5-33242571-1	+
chr3	37758022	37759109	Merged-chr3-37758566-2	+		chr3	123371478	123372735	Merged-chr3-123372088-7	+		chr2	102063627	102064775	Merged-chr2-102064176-5	+		chr5	33249908	33250920	Merged-chr5-33250414-2	+
chr3	38254874	38256101	Merged-chr3-38255487-5	+		chr3	125437831	125438832	Merged-chr3-125438332-1	+		chr2	102112957	102114244	Merged-chr2-102113600-7	+		chr5	33542960	33544139	Merged-chr5-33543550-2	+
chr3	38798286	38799456	Merged-chr3-38798882-5	+		chr3	126628373	126629416	Merged-chr3-126628895-2	+		chr2	102201164	102202265	Merged-chr2-102201712-5	+		chr5	33954725	33955726	Merged-chr5-33955226-1	+
chr3	38848936	38849937	Merged-chr3-38849437-1	+		chr3	126695159	126696226	Merged-chr3-126695681-6	+		chr2	102692621	102693870	Merged-chr2-102693257-6	+		chr5	34205419	34206427	Merged-chr5-34205923-2	+
chr3	39041922	39042923	Merged-chr3-39042423-1	+		chr3	126831059	126832214	Merged-chr3-126831652-6	+		chr2	103229381	103230382	Merged-chr2-103229882-1	+		chr5	34908123	34909310	Merged-chr5-34908686-3	+
chr3	40295629	40296630	Merged-chr3-40296130-1	+		chr3	131139104	131140191	Merged-chr3-131139630-7	+		chr2	103464239	103465240	Merged-chr2-103464740-1	+		chr5	34988644	34989754	Merged-chr5-34989194-3	+
chr3	41072852	41073931	Merged-chr3-41073392-2	+		chr3	131321260	131322836	Merged-chr3-131322048-2	+		chr2	103571989	103573071	Merged-chr2-103572542-4	+		chr5	35424734	35425735	Merged-chr5-35425235-1	+
chr3	50381449	50382904	Merged-chr3-50382145-7	+		chr3	131331102	131332203	Merged-chr3-131331659-7	+		chr2	103713336	103714613	Merged-chr2-103713936-5	+		chr5	35635572	35636573	Merged-chr5-35636073-1	+
chr3	51246612	51248730	Merged-chr3-51247613-6	+		chr3	131501505	131502669	Merged-chr3-131502084-3	+		chr2	103871710	103872840	Merged-chr2-103872275-2	+		chr5	36323314	36324315	Merged-chr5-36323815-1	+
chr3	51254365	51255366	Merged-chr3-51254866-1	+		chr3	131602558	131603559	Merged-chr3-131603059-1	+		chr2	104478874	104480003	Merged-chr2-104479459-3	+		chr5	37467215	37468216	Merged-chr5-37467716-1	+
chr3	51396105	51397280	Merged-chr3-51396735-6	+		chr3	131802588	131803734	Merged-chr3-131803161-2	+		chr2	104481671	104483714	Merged-chr2-104482447-5	+		chr5	37520073	37521074	Merged-chr5-37520574-1	+
chr3	52262134	52263135	Merged-chr3-52262635-1	+		chr3	131919321	131920322	Merged-chr3-131919822-1	+		chr2	104662890	104664201	Merged-chr2-104663573-7	+		chr5	38062169	38063605	Merged-chr5-38062854-3	+
chr3	52505198	52506199	Merged-chr3-52505699-1	+		chr3	133108295	133109325	Merged-chr3-133108810-2	+		chr2	105223663	105224906	Merged-chr2-105224305-7	+		chr5	38090856	38092164	Merged-chr5-38091510-2	+
chr3	52754348	52755453	Merged-chr3-52754901-2	+		chr3	134649619	134650620	Merged-chr3-134650120-1	+		chr2	105233538	105234539	Merged-chr2-105234039-1	+		chr5	38691739	38692740	Merged-chr5-38692240-1	+
chr3	55113009	55114010	Merged-chr3-55113510-1	+		chr3	135750203	135751204	Merged-chr3-135750704-1	+		chr2	105263456	105264851	Merged-chr2-105264200-3	+		chr5	43037487	43038790	Merged-chr5-43038168-3	+
chr3	55692777	55693778	Merged-chr3-55693278-1	+		chr3	136420830	136421831	Merged-chr3-136421331-1	+		chr2	105283173	105284343	Merged-chr2-105283733-3	+		chr5	44939605	44940606	Merged-chr5-44940106-1	+
chr3	56928962	56929963	Merged-chr3-56929463-1	+		chr3	136740882	136741883	Merged-chr3-136741383-1	+		chr2	105416279	105417559	Merged-chr2-105416955-4	+		chr5	45292276	45293277	Merged-chr5-45292777-1	+
chr3	57505760	57506870	Merged-chr3-57506321-7	+		chr3	142315518	142316519	Merged-chr3-142316019-1	+		chr2	105521464	105522792	Merged-chr2-105522063-6	+		chr5	50042043	50043044	Merged-chr5-50042544-1	+
chr3	57696151	57697417	Merged-chr3-57696765-6	+		chr3	143789866	143790867	Merged-chr3-143790367-1	+		chr2	105800391	105801547	Merged-chr2-105800964-3	+		chr5	51471420	51472421	Merged-chr5-51471921-1	+
chr3	57794369	57795697	Merged-chr3-57795074-6	+		chr3	144486987	144487988	Merged-chr3-144487488-1	+		chr2	106112277	106113278	Merged-chr2-106112778-1	+		chr5	51523190	51524191	Merged-chr5-51523691-1	+
chr3	58490326	58491458	Merged-chr3-58490892-2	+		chr3	145306890	145307891	Merged-chr3-145307391-1	+		chr2	106533098	106534099	Merged-chr2-106533599-1	+		chr5	51899327	51900442	Merged-chr5-51899886-5	+
chr3	58671724	58672909	Merged-chr3-58672317-2	+		chr3	145725036	145726037	Merged-chr3-145725537-1	+		chr2	106939426	106940427	Merged-chr2-106939927-1	+		chr5	59881233	59882234	Merged-chr5-59881734-1	+
chr3	58784633	58786719	Merged-chr3-58785462-4	+		chr3	146654829	146655923	Merged-chr3-146655376-2	+		chr2	107318728	107320171	Merged-chr2-107319378-3	+		chr5	63860627	63861695	Merged-chr5-63861161-2	+
chr3	58862545	58863546	Merged-chr3-58863046-1	+		chr3	151445640	151446761	Merged-chr3-151446198-5	+		chr2	108765728	108767152	Merged-chr2-108766487-3	+		chr5	64224363	64225469	Merged-chr5-64224902-5	+
chr3	60031132	60032367	Merged-chr3-60031757-4	+		chr3	151850233	151851510	Merged-chr3-151850874-3	+		chr2	109156063	109157064	Merged-chr2-109156564-1	+		chr5	64819240	64820992	Merged-chr5-64820158-3	+
chr3	60103868	60106030	Merged-chr3-60104916-4	+		chr3	153135020	153136021	Merged-chr3-153135521-1	+		chr2	109688460	109689461	Merged-chr2-109688961-1	+		chr5	65454599	65455600	Merged-chr5-65455100-1	+
chr3	60468549	60469550	Merged-chr3-60469050-1	+		chr3	153159690	153160691	Merged-chr3-153160191-1	+		chr2	109725361	109726667	Merged-chr2-109726062-7	+		chr5	65485458	65486459	Merged-chr5-65485959-1	+
chr3	60513306	60514307	Merged-chr3-60513807-1	+		chr3	157695008	157696251	Merged-chr3-157695630-7	+		chr2	109728369	109729464	Merged-chr2-109728932-5	+		chr5	65736988	65738080	Merged-chr5-65737537-3	+
chr3	60575978	60577236	Merged-chr3-60576602-3	+		chr3	158559090	158560091	Merged-chr3-158559591-1	+		chr2	109734260	109735517	Merged-chr2-109734897-7	+		chr5	65994353	65995392	Merged-chr5-65994873-3	+
chr3	61280640	61281641	Merged-chr3-61281141-1	+		chr4	6423854	6424940	Merged-chr4-6424397-2	+		chr2	110173674	110174675	Merged-chr2-110174175-1	+		chr5	66105736	66106802	Merged-chr5-66106278-3	+
chr3	62506058	62507575	Merged-chr3-62506854-7	+		chr4	8935443	8936679	Merged-chr4-8936061-2	+		chr2	110229037	110230169	Merged-chr2-110229613-7	+		chr5	67815181	67816222	Merged-chr5-67815702-2	+
chr3	63297644	63298645	Merged-chr3-63298145-1	+		chr4	9057266	9058522	Merged-chr4-9057870-6	+		chr2	110376352	110377606	Merged-chr2-110377030-5	+		chr5	72685161	72686162	Merged-chr5-72685662-1	+
chr3	65239442	65240443	Merged-chr3-65239943-1	+		chr4	9647027	9648340	Merged-chr4-9647694-7	+		chr2	111745406	111746593	Merged-chr2-111746000-2	+		chr5	75268453	75269454	Merged-chr5-75268954-1	+
chr3	65540754	65541986	Merged-chr3-65541346-3	+		chr4	11125322	11126460	Merged-chr4-11125891-2	+		chr2	112026538	112027607	Merged-chr2-112027073-2	+		chr5	75377263	75378536	Merged-chr5-75377846-7	+
chr3	65549718	65550872	Merged-chr3-65550286-3	+		chr4	11653312	11654369	Merged-chr4-11653831-5	+		chr2	112297701	112299088	Merged-chr2-112298331-4	+		chr5	75498650	75499815	Merged-chr5-75499233-2	+
chr3	65636173	65637174	Merged-chr3-65636674-1	+		chr4	11691463	11692681	Merged-chr4-11692061-7	+		chr2	112594733	112596066	Merged-chr2-112595432-5	+		chr5	75933215	75934216	Merged-chr5-75933716-1	+
chr3	65722913	65724171	Merged-chr3-65723530-7	+		chr4	15148264	15149471	Merged-chr4-15148873-4	+		chr2	112656572	112657573	Merged-chr2-112657073-1	+		chr5	81843360	81844517	Merged-chr5-81843939-2	+
chr3	65728998	65730072	Merged-chr3-65729535-2	+		chr4	16163166	16164234	Merged-chr4-16163705-7	+		chr2	113344161	113345311	Merged-chr2-113344739-6	+		chr5	85377619	85378620	Merged-chr5-85378120-1	+
chr3	65946556	65947557	Merged-chr3-65947057-1	+		chr4	17591643	17592696	Merged-chr4-17592170-2	+		chr2	113357277	113358544	Merged-chr2-113357928-5	+		chr5	86476601	86477602	Merged-chr5-86477102-1	+
chr3	66410349	66411389	Merged-chr3-66410867-3	+		chr4	19687625	19688626	Merged-chr4-19688126-1	+		chr2	113367956	113369298	Merged-chr2-113368659-7	+		chr5	88112013	88113014	Merged-chr5-88112514-1	+
chr3	68378662	68379800	Merged-chr3-68379251-5	+		chr4	19991614	19992961	Merged-chr4-19992282-3	+		chr2	113379198	113380387	Merged-chr2-113379785-5	+		chr5	88688596	88689597	Merged-chr5-88689097-1	+
chr3	68393120	68394381	Merged-chr3-68393774-3	+		chr4	21628508	21629989	Merged-chr4-21629231-3	+		chr2	113395094	113396361	Merged-chr2-113395708-3	+		chr5	89280009	89281010	Merged-chr5-89280510-1	+
chr3	68592850	68593890	Merged-chr3-68593370-2	+		chr4	21754883	21755884	Merged-chr4-21755384-1	+		chr2	114059444	114060445	Merged-chr2-114059945-1	+		chr5	89979825	89980902	Merged-chr5-89980364-2	+
chr3	69094101	69095327	Merged-chr3-69094714-2	+		chr4	21957424	21958425	Merged-chr4-21957925-1	+		chr2	114853581	114854743	Merged-chr2-114854147-5	+		chr5	90117127	90118128	Merged-chr5-90117628-1	+
chr3	69185635	69186861	Merged-chr3-69186220-5	+		chr4	22108934	22110117	Merged-chr4-22109549-7	+		chr2	115757745	115758954	Merged-chr2-115758390-5	+		chr5	90695874	90696875	Merged-chr5-90696375-1	+
chr3	70103916	70105031	Merged-chr3-70104477-7	+		chr4	24568950	24569951	Merged-chr4-24569451-1	+		chr2	115823435	115824436	Merged-chr2-115823936-1	+		chr5	90741689	90742690	Merged-chr5-90742190-1	+
chr3	71557883	71558884	Merged-chr3-71558384-1	+		chr4	33680344	33681345	Merged-chr4-33680845-1	+		chr2	115875717	115877049	Merged-chr2-115876383-2	+		chr5	90897013	90898014	Merged-chr5-90897514-1	+
chr3	73731590	73732591	Merged-chr3-73732091-1	+		chr4	40310580	40311711	Merged-chr4-40311133-4	+		chr2	116948567	116949817	Merged-chr2-116949192-2	+		chr5	93163235	93164472	Merged-chr5-93163854-2	+
chr3	75164444	75165611	Merged-chr3-75165028-2	+		chr4	41078248	41079356	Merged-chr4-41078800-3	+		chr2	118844175	118846999	Merged-chr2-118845532-9	+		chr5	93221168	93222367	Merged-chr5-93221779-4	+
chr3	75517535	75518593	Merged-chr3-75518064-2	+		chr4	41094025	41095040	Merged-chr4-41094533-2	+		chr2	119176707	119177708	Merged-chr2-119177208-1	+		chr5	96176185	96177186	Merged-chr5-96176686-1	+
chr3	75542545	75543958	Merged-chr3-75543287-4	+		chr4	41352776	41353829	Merged-chr4-41353303-2	+		chr2	119997667	119998886	Merged-chr2-119998277-2	+		chr5	96920649	96921650	Merged-chr5-96921150-1	+
chr3	75630045	75631046	Merged-chr3-75630546-1	+		chr4	41707236	41708345	Merged-chr4-41707790-7	+		chr2	121022485	121023749	Merged-chr2-121023143-4	+		chr5	98416261	98417262	Merged-chr5-98416762-1	+
chr3	75909985	75911071	Merged-chr3-75910508-5	+		chr4	42953225	42954292	Merged-chr4-42953759-2	+		chr2	121033326	121034327	Merged-chr2-121033827-1	+		chr5	102481028	102482129	Merged-chr5-102481590-4	+
chr3	76000363	76001638	Merged-chr3-76001001-2	+		chr4	43309112	43310248	Merged-chr4-43309673-7	+		chr2	122780805	122782305	Merged-chr2-122781672-4	+		chr5	103559732	103560765	Merged-chr5-103560249-2	+
chr3	76997971	76998972	Merged-chr3-76998472-1	+		chr4	43398826	43399992	Merged-chr4-43399421-7	+		chr2	122783603	122785096	Merged-chr2-122784342-3	+		chr5	103675973	103677292	Merged-chr5-103676673-3	+
chr3	78209772	78210773	Merged-chr3-78210273-1	+		chr4	43405795	43406924	Merged-chr4-43406370-7	+		chr2	124758559	124759717	Merged-chr2-124759138-2	+		chr5	104426806	104427807	Merged-chr5-104427307-1	+
chr3	78618595	78619658	Merged-chr3-78619127-2	+		chr4	43422973	43424132	Merged-chr4-43423578-3	+		chr2	125130193	125131194	Merged-chr2-125130694-1	+		chr5	105153939	105155068	Merged-chr5-105154517-3	+
chr3	79454113	79455114	Merged-chr3-79454614-1	+		chr4	43726681	43727682	Merged-chr4-43727182-1	+		chr2	126002078	126003079	Merged-chr2-126002579-1	+		chr5	105399775	105400937	Merged-chr5-105400360-6	+
chr3	79853821	79855059	Merged-chr3-79854476-6	+		chr4	43730075	43731076	Merged-chr4-43730576-1	+		chr2	126549307	126550499	Merged-chr2-126549894-4	+		chr5	105557568	105558569	Merged-chr5-105558069-1	+
chr3	81029084	81030085	Merged-chr3-81029585-1	+		chr4	45011850	45012972	Merged-chr4-45012422-7	+		chr2	126559002	126560576	Merged-chr2-126559751-4	+		chr5	106467029	106468030	Merged-chr5-106467530-1	+
chr3	81995684	81997102	Merged-chr3-81996393-2	+		chr4	45413358	45414505	Merged-chr4-45413933-7	+		chr2	126633020	126634380	Merged-chr2-126633745-5	+		chr5	106560546	106561951	Merged-chr5-106561307-4	+
chr3	82046918	82048043	Merged-chr3-82047467-4	+		chr4	45473356	45474357	Merged-chr4-45473857-1	+		chr2	126635847	126636848	Merged-chr2-126636348-1	+		chr5	107156951	107158203	Merged-chr5-107157583-5	+
chr3	82168180	82169245	Merged-chr3-82168721-3	+		chr4	45682743	45683919	Merged-chr4-45683359-4	+		chr2	126712059	126713232	Merged-chr2-126712644-4	+		chr5	107268335	107269508	Merged-chr5-107268923-7	+
chr3	83965909	83966988	Merged-chr3-83966449-2	+		chr4	45703606	45704875	Merged-chr4-45704241-2	+		chr2	126897052	126898233	Merged-chr2-126897636-7	+		chr5	107295548	107297109	Merged-chr5-107296248-3	+
chr3	84375814	84377047	Merged-chr3-84376447-5	+		chr4	45720844	45721845	Merged-chr4-45721345-1	+		chr2	127938723	127939724	Merged-chr2-127939224-1	+		chr5	107490695	107491696	Merged-chr5-107491196-1	+
chr3	84646560	84647561	Merged-chr3-84647061-1	+		chr4	46087488	46088559	Merged-chr4-46088024-3	+		chr2	128094398	128095735	Merged-chr2-128095020-3	+		chr5	111180478	111181479	Merged-chr5-111180979-1	+
chr3	84925516	84926846	Merged-chr3-84926157-4	+		chr4	46617373	46618390	Merged-chr4-46617882-2	+		chr2	128783176	128784435	Merged-chr2-128783806-2	+		chr5	111443469	111444470	Merged-chr5-111443970-1	+
chr3	84935390	84936509	Merged-chr3-84935950-2	+		chr4	46628340	46631050	Merged-chr4-46629434-6	+		chr2	128823725	128824726	Merged-chr2-128824226-1	+		chr5	112023813	112024814	Merged-chr5-112024314-1	+
chr3	85484601	85485736	Merged-chr3-85485178-3	+		chr4	46642937	46644041	Merged-chr4-46643487-5	+		chr2	129212106	129213216	Merged-chr2-129212661-7	+		chr5	112482659	112483660	Merged-chr5-112483160-1	+
chr3	86560043	86561044	Merged-chr3-86560544-1	+		chr4	47250725	47252171	Merged-chr4-47251415-5	+		chr2	129253108	129254386	Merged-chr2-129253722-6	+		chr5	113132707	113133752	Merged-chr5-113133230-2	+
chr3	87376807	87378082	Merged-chr3-87377445-2	+		chr4	47603315	47604646	Merged-chr4-47603981-6	+		chr2	129372954	129373955	Merged-chr2-129373455-1	+		chr5	113138088	113139340	Merged-chr5-113138682-7	+
chr3	87411269	87412270	Merged-chr3-87411770-1	+		chr4	50760036	50761037	Merged-chr4-50760537-1	+		chr2	129659662	129660767	Merged-chr2-129660215-2	+		chr5	113591450	113592451	Merged-chr5-113591951-1	+
chr3	87515283	87516357	Merged-chr3-87515831-4	+		chr4	53465515	53466634	Merged-chr4-53466075-2	+		chr2	129832485	129833486	Merged-chr2-129832986-1	+		chr5	113625552	113626553	Merged-chr5-113626053-1	+
chr3	87549769	87550770	Merged-chr3-87550270-1	+		chr4	56767686	56769045	Merged-chr4-56768338-7	+		chr2	130003631	130004910	Merged-chr2-130004264-4	+		chr5	113805019	113806020	Merged-chr5-113805520-1	+
chr3	89077024	89078025	Merged-chr3-89077525-1	+		chr4	57129486	57130704	Merged-chr4-57130095-6	+		chr2	130473914	130475128	Merged-chr2-130474496-5	+		chr5	114374062	114375063	Merged-chr5-114374563-1	+
chr3	89360009	89361010	Merged-chr3-89360510-1	+		chr4	57134284	57135370	Merged-chr4-57134823-3	+		chr2	130568611	130569612	Merged-chr2-130569112-1	+		chr5	114727840	114728923	Merged-chr5-114728380-5	+
chr3	91042880	91043881	Merged-chr3-91043381-1	+		chr4	57153262	57154460	Merged-chr4-57153832-6	+		chr2	130577237	130578629	Merged-chr2-130578010-6	+		chr5	115071586	115072860	Merged-chr5-115072184-5	+
chr3	92169528	92170652	Merged-chr3-92170081-6	+		chr4	57171556	57172760	Merged-chr4-57172168-7	+		chr2	130580436	130581437	Merged-chr2-130580937-1	+		chr5	115107370	115108371	Merged-chr5-115107871-1	+
chr3	92907078	92908079	Merged-chr3-92907579-1	+		chr4	57278731	57279849	Merged-chr4-57279292-6	+		chr2	130632103	130633104	Merged-chr2-130632604-1	+		chr5	115755959	115757031	Merged-chr5-115756495-2	+
chr3	92920297	92921298	Merged-chr3-92920798-1	+		chr4	57281972	57283324	Merged-chr4-57282634-7	+		chr2	130703998	130704999	Merged-chr2-130704499-1	+		chr5	115906901	115908025	Merged-chr5-115907476-6	+
chr3	92930260	92931261	Merged-chr3-92930761-1	+		chr4	57287440	57288528	Merged-chr4-57287984-2	+		chr2	130827204	130828684	Merged-chr2-130827929-6	+		chr5	117330097	117331206	Merged-chr5-117330643-4	+
chr3	93301521	93302522	Merged-chr3-93302022-1	+		chr4	58463533	58465057	Merged-chr4-58464341-3	+		chr2	131163774	131165752	Merged-chr2-131164562-4	+		chr5	118360544	118361545	Merged-chr5-118361045-1	+
chr3	93406605	93407870	Merged-chr3-93407257-5	+		chr4	59737159	59738198	Merged-chr4-59737679-2	+		chr2	131328484	131329759	Merged-chr2-131329157-6	+		chr5	118464717	118466251	Merged-chr5-118465548-5	+
chr3	94275065	94276232	Merged-chr3-94275671-3	+		chr4	59894688	59895963	Merged-chr4-59895354-7	+		chr2	131373318	131374410	Merged-chr2-131373874-4	+		chr5	118870696	118871697	Merged-chr5-118871197-1	+
chr3	95864659	95866104	Merged-chr3-95865434-7	+		chr4	62427807	62428808	Merged-chr4-62428308-1	+		chr2	131386164	131387261	Merged-chr2-131386717-3	+		chr5	120645593	120646642	Merged-chr5-120646118-2	+
chr3	96737339	96738340	Merged-chr3-96737840-1	+		chr4	63398553	63399701	Merged-chr4-63399144-5	+		chr2	132130947	132132096	Merged-chr2-132131515-7	+		chr5	120836641	120837642	Merged-chr5-120837142-1	+
chr3	96866225	96867226	Merged-chr3-96866726-1	+		chr4	63435093	63436094	Merged-chr4-63435594-1	+		chr2	132741636	132742771	Merged-chr2-132742194-5	+		chr5	122268866	122269867	Merged-chr5-122269367-1	+
chr3	96867245	96868938	Merged-chr3-96868092-2	+		chr4	63725681	63726908	Merged-chr4-63726278-7	+		chr2	132871384	132872513	Merged-chr2-132871962-7	+		chr5	122643566	122644567	Merged-chr5-122644067-1	+
chr3	96871233	96872234	Merged-chr3-96871734-1	+		chr4	65366773	65367774	Merged-chr4-65367274-1	+		chr2	132922802	132924344	Merged-chr2-132923553-7	+		chr5	122763479	122764604	Merged-chr5-122764042-2	+
chr3	97690402	97691553	Merged-chr3-97690983-4	+		chr4	65449471	65450472	Merged-chr4-65449972-1	+		chr2	132951483	132952700	Merged-chr2-132952141-4	+		chr5	123116641	123118253	Merged-chr5-123117495-5	+
chr3	97928616	97929617	Merged-chr3-97929117-1	+		chr4	65484040	65485041	Merged-chr4-65484541-1	+		chr2	133233815	133234816	Merged-chr2-133234316-1	+		chr5	124496102	124497103	Merged-chr5-124496603-1	+
chr3	98368062	98369464	Merged-chr3-98368721-6	+		chr4	65699726	65700727	Merged-chr4-65700227-1	+		chr2	133419479	133420646	Merged-chr2-133420063-2	+		chr5	125184624	125185625	Merged-chr5-125185125-1	+
chr3	98680444	98682949	Merged-chr3-98681935-6	+		chr4	69403218	69404219	Merged-chr4-69403719-1	+		chr2	134864544	134865727	Merged-chr2-134865161-4	+		chr5	125245420	125246421	Merged-chr5-125245921-1	+
chr3	98762268	98763328	Merged-chr3-98762798-2	+		chr4	70401917	70403466	Merged-chr4-70402692-2	+		chr2	135847821	135849153	Merged-chr2-135848487-2	+		chr5	125267984	125268985	Merged-chr5-125268485-1	+
chr3	98853350	98854444	Merged-chr3-98853883-3	+		chr4	77525639	77526640	Merged-chr4-77526140-1	+		chr2	136001253	136002689	Merged-chr2-136002072-5	+		chr5	125627049	125628050	Merged-chr5-125627550-1	+
chr3	98975449	98976602	Merged-chr3-98976014-4	+		chr4	79373087	79374088	Merged-chr4-79373588-1	+		chr2	137006385	137007386	Merged-chr2-137006886-1	+		chr5	128878034	128879035	Merged-chr5-128878535-1	+
chr3	99930842	99932001	Merged-chr3-99931422-2	+		chr4	80270718	80271719	Merged-chr4-80271219-1	+		chr2	137012627	137013628	Merged-chr2-137013128-1	+		chr5	129139171	129140172	Merged-chr5-129139672-1	+
chr3	100443029	100444267	Merged-chr3-100443648-2	+		chr4	84015046	84016193	Merged-chr4-84015605-7	+		chr2	137731993	137733239	Merged-chr2-137732644-3	+		chr5	129230886	129231887	Merged-chr5-129231387-1	+
chr3	100497956	100499097	Merged-chr3-100498527-2	+		chr4	87115501	87116502	Merged-chr4-87116002-1	+		chr2	138340639	138341640	Merged-chr2-138341140-1	+		chr5	129279830	129280831	Merged-chr5-129280331-1	+
chr3	102081612	102082613	Merged-chr3-102082113-1	+		chr4	88369795	88370955	Merged-chr4-88370393-4	+		chr2	139608549	139609692	Merged-chr2-139609107-5	+		chr5	130089109	130090110	Merged-chr5-130089610-1	+
chr3	102198516	102199517	Merged-chr3-102199017-1	+		chr4	88543495	88544539	Merged-chr4-88544012-3	+		chr2	140438706	140439799	Merged-chr2-140439248-4	+		chr5	131729034	131730123	Merged-chr5-131729571-4	+
chr3	102466416	102467417	Merged-chr3-102466917-1	+		chr4	89038510	89039606	Merged-chr4-89039061-6	+		chr2	142222680	142223681	Merged-chr2-142223181-1	+		chr5	134129079	134130107	Merged-chr5-134129595-3	+
chr3	103737536	103738840	Merged-chr3-103738224-6	+		chr4	89348618	89350796	Merged-chr4-89349527-6	+		chr2	142226268	142227712	Merged-chr2-142227063-4	+		chr5	134229211	134230212	Merged-chr5-134229712-1	+
chr3	103859426	103860521	Merged-chr3-103859973-6	+		chr4	95500718	95501813	Merged-chr4-95501266-2	+		chr2	143093288	143094468	Merged-chr2-143093878-3	+		chr5	134409830	134410887	Merged-chr5-134410359-2	+
chr3	104233374	104234375	Merged-chr3-104233875-1	+		chr4	98511000	98512022	Merged-chr4-98511509-4	+		chr2	143681773	143682943	Merged-chr2-143682373-7	+		chr5	134680065	134681066	Merged-chr5-134680566-1	+
chr3	105774875	105775876	Merged-chr3-105775376-1	+		chr4	98614003	98615004	Merged-chr4-98614504-1	+		chr2	143908804	143909814	Merged-chr2-143909309-2	+		chr5	134734675	134735676	Merged-chr5-134735176-1	+
chr3	105790525	105791526	Merged-chr3-105791026-1	+		chr4	98977944	98979000	Merged-chr4-98978472-2	+		chr2	144224119	144225120	Merged-chr2-144224620-1	+		chr5	135856899	135857900	Merged-chr5-135857400-1	+
chr3	105871777	105872834	Merged-chr3-105872306-2	+		chr4	100233505	100234518	Merged-chr4-100234012-2	+		chr2	145557142	145558162	Merged-chr2-145557652-2	+		chr5	135867911	135868912	Merged-chr5-135868412-1	+
chr3	107237997	107239160	Merged-chr3-107238587-4	+		chr4	100990230	100991652	Merged-chr4-100990964-7	+		chr2	145680338	145681442	Merged-chr2-145680898-6	+		chr5	136034296	136035297	Merged-chr5-136034797-1	+
chr3	107298439	107299440	Merged-chr3-107298940-1	+		chr4	101646937	101648150	Merged-chr4-101647516-7	+		chr2	146441582	146442617	Merged-chr2-146442100-2	+		chr5	136170248	136171549	Merged-chr5-136170903-6	+
chr3	107649606	107650767	Merged-chr3-107650175-3	+		chr4	102393387	102394467	Merged-chr4-102393927-2	+		chr2	146457277	146458433	Merged-chr2-146457855-2	+		chr5	136236995	136237996	Merged-chr5-136237496-1	+
chr3	108851920	108852921	Merged-chr3-108852421-1	+		chr4	102619893	102620917	Merged-chr4-102620404-5	+		chr2	147256441	147257494	Merged-chr2-147256968-2	+		chr5	137525737	137526925	Merged-chr5-137526331-2	+
chr3	108855236	108856334	Merged-chr3-108855782-3	+		chr4	103102385	103103451	Merged-chr4-103102908-4	+		chr2	147429475	147430591	Merged-chr2-147430033-5	+		chr5	138219617	138220618	Merged-chr5-138220118-1	+
chr3	108996875	108997876	Merged-chr3-108997376-1	+		chr4	104059467	104060468	Merged-chr4-104059968-1	+		chr2	148690617	148691686	Merged-chr2-148691147-5	+		chr5	138271184	138272185	Merged-chr5-138271685-1	+
chr3	112976290	112977632	Merged-chr3-112976961-2	+		chr4	104514328	104515426	Merged-chr4-104514886-6	+		chr2	148720916	148722373	Merged-chr2-148721685-3	+		chr5	138682904	138683905	Merged-chr5-138683405-1	+
chr3	113650981	113651982	Merged-chr3-113651482-1	+		chr4	105100608	105101751	Merged-chr4-105101176-7	+		chr2	150087355	150088550	Merged-chr2-150087953-2	+		chr5	138694259	138695260	Merged-chr5-138694760-1	+
chr3	114744231	114745234	Merged-chr3-114744733-2	+		chr4	105446149	105447150	Merged-chr4-105446650-1	+		chr2	150450949	150452082	Merged-chr2-150451539-7	+		chr5	139014613	139015740	Merged-chr5-139015171-6	+
chr3	114962395	114963432	Merged-chr3-114962914-2	+		chr4	106205865	106207141	Merged-chr4-106206482-6	+		chr2	150598288	150599289	Merged-chr2-150598789-1	+		chr5	139060198	139061199	Merged-chr5-139060699-1	+
chr3	115712583	115713584	Merged-chr3-115713084-1	+		chr4	106472117	106473124	Merged-chr4-106472621-2	+		chr2	150600036	150601037	Merged-chr2-150600537-1	+		chr5	139134062	139135209	Merged-chr5-139134636-2	+
chr3	116128636	116129637	Merged-chr3-116129137-1	+		chr4	106480622	106481623	Merged-chr4-106481123-1	+		chr2	151747838	151749065	Merged-chr2-151748445-5	+		chr5	139227180	139228181	Merged-chr5-139227681-1	+
chr3	116197540	116198753	Merged-chr3-116198148-6	+		chr4	106496466	106499180	Merged-chr4-106497864-11	+		chr2	152539622	152540782	Merged-chr2-152540190-7	+		chr5	139237048	139238112	Merged-chr5-139237587-3	+
chr3	116199677	116200827	Merged-chr3-116200252-2	+		chr4	106646798	106647876	Merged-chr4-106647340-3	+		chr2	152553261	152554569	Merged-chr2-152553950-3	+		chr5	139546842	139547843	Merged-chr5-139547343-1	+
chr3	116203717	116205322	Merged-chr3-116204396-7	+		chr4	106650603	106651810	Merged-chr4-106651219-7	+		chr2	152569905	152571047	Merged-chr2-152570492-3	+		chr5	139640389	139641619	Merged-chr5-139640993-6	+
chr3	116698529	116699809	Merged-chr3-116699169-2	+		chr4	107035310	107036581	Merged-chr4-107035908-7	+		chr2	152581566	152582672	Merged-chr2-152582123-4	+		chr5	139907165	139908904	Merged-chr5-139908086-5	+
chr3	116703562	116704863	Merged-chr3-116704213-2	+		chr4	107071934	107073138	Merged-chr4-107072527-3	+		chr2	152665985	152667010	Merged-chr2-152666498-2	+		chr5	139945228	139946387	Merged-chr5-139945797-4	+
chr3	117044087	117045144	Merged-chr3-117044616-2	+		chr4	107079119	107080412	Merged-chr4-107079804-7	+		chr2	153377340	153378341	Merged-chr2-153377841-1	+		chr5	139956587	139957665	Merged-chr5-139957127-3	+
chr3	118428157	118429158	Merged-chr3-118428658-1	+		chr4	107084501	107085655	Merged-chr4-107085054-7	+		chr2	155266580	155267730	Merged-chr2-155267145-4	+		chr5	140592876	140593877	Merged-chr5-140593377-1	+
chr3	118578995	118579996	Merged-chr3-118579496-1	+		chr4	107107997	107108998	Merged-chr4-107108498-1	+		chr2	155582275	155583360	Merged-chr2-155582828-4	+		chr5	142041017	142042018	Merged-chr5-142041518-1	+
chr3	118680338	118681345	Merged-chr3-118680842-2	+		chr4	107118037	107120040	Merged-chr4-107118750-6	+		chr2	156250434	156251645	Merged-chr2-156251036-4	+		chr5	143292341	143293590	Merged-chr5-143292966-2	+
chr3	119125666	119126775	Merged-chr3-119126221-2	+		chr4	107120479	107121619	Merged-chr4-107121063-3	+		chr2	156868637	156869789	Merged-chr2-156869204-5	+		chr5	143434012	143435013	Merged-chr5-143434513-1	+
chr3	119220253	119221254	Merged-chr3-119220754-1	+		chr4	107569977	107571150	Merged-chr4-107570588-3	+		chr2	157509152	157510900	Merged-chr2-157509862-5	+		chr5	144283156	144284157	Merged-chr5-144283657-1	+
chr3	119773380	119774381	Merged-chr3-119773881-1	+		chr4	107602236	107603544	Merged-chr4-107602907-4	+		chr2	157751076	157752320	Merged-chr2-157751717-3	+		chr5	144875308	144876469	Merged-chr5-144875900-5	+
chr3	121840519	121842031	Merged-chr3-121841251-4	+		chr4	107621973	107623113	Merged-chr4-107622521-4	+		chr2	158079446	158080917	Merged-chr2-158080096-4	+		chr5	144904202	144905203	Merged-chr5-144904703-1	+
chr3	122197628	122198629	Merged-chr3-122198129-1	+		chr4	108082992	108083993	Merged-chr4-108083493-1	+		chr2	158225144	158226145	Merged-chr2-158225645-1	+		chr5	145181150	145182151	Merged-chr5-145181651-1	+
chr3	122538444	122539456	Merged-chr3-122538950-2	+		chr4	108114068	108115069	Merged-chr4-108114569-1	+		chr2	158687637	158689247	Merged-chr2-158688457-4	+		chr5	145763962	145764963	Merged-chr5-145764463-1	+
chr3	122557329	122558330	Merged-chr3-122557830-1	+		chr4	108136771	108137808	Merged-chr4-108137290-2	+		chr2	160055315	160056448	Merged-chr2-160055882-2	+		chr5	146584424	146585698	Merged-chr5-146585066-7	+
chr3	122624203	122625297	Merged-chr3-122624733-6	+		chr4	108320368	108321578	Merged-chr4-108320932-7	+		chr2	160339519	160340594	Merged-chr2-160340066-3	+		chr5	147187276	147188277	Merged-chr5-147187777-1	+
chr3	123080745	123081746	Merged-chr3-123081246-1	+		chr4	109238074	109239275	Merged-chr4-109238675-2	+		chr2	160866834	160868057	Merged-chr2-160867446-2	+		chr5	147747811	147748866	Merged-chr5-147748339-2	+
chr3	123137983	123138984	Merged-chr3-123138484-1	+		chr4	111436197	111437198	Merged-chr4-111436698-1	+		chr2	160960816	160962102	Merged-chr2-160961430-6	+		chr5	148377306	148378362	Merged-chr5-148377834-2	+
chr3	124295787	124296788	Merged-chr3-124296288-1	+		chr4	111737214	111738292	Merged-chr4-111737756-4	+		chr2	161049009	161050213	Merged-chr2-161049615-5	+		chr5	149509999	149511002	Merged-chr5-149510501-2	+
chr3	125270711	125271858	Merged-chr3-125271285-2	+		chr4	114524270	114525271	Merged-chr4-114524771-1	+		chr2	162993591	162994691	Merged-chr2-162994141-2	+		chr5	149867462	149868582	Merged-chr5-149868030-5	+
chr3	125955152	125956760	Merged-chr3-125955991-6	+		chr4	114960591	114961592	Merged-chr4-114961092-1	+		chr2	163400999	163402000	Merged-chr2-163401500-1	+		chr5	150173415	150174482	Merged-chr5-150173945-3	+
chr3	126003568	126004760	Merged-chr3-126004164-2	+		chr4	116174348	116175427	Merged-chr4-116174888-2	+		chr2	163403774	163404983	Merged-chr2-163404403-5	+		chr5	150962745	150963746	Merged-chr5-150963246-1	+
chr3	126642791	126643926	Merged-chr3-126643356-3	+		chr4	116689069	116690100	Merged-chr4-116689585-2	+		chr2	163593425	163594600	Merged-chr2-163593993-4	+		chr5	150996263	150997688	Merged-chr5-150996926-4	+
chr3	126848008	126849009	Merged-chr3-126848509-1	+		chr4	117239017	117240018	Merged-chr4-117239518-1	+		chr2	164006764	164008022	Merged-chr2-164007393-2	+		chr5	151173402	151174403	Merged-chr5-151173903-1	+
chr3	127572333	127573438	Merged-chr3-127572892-5	+		chr4	117255608	117256609	Merged-chr4-117256109-1	+		chr2	164212353	164213456	Merged-chr2-164212905-2	+		chr5	151399705	151400871	Merged-chr5-151400292-4	+
chr3	127802274	127803275	Merged-chr3-127802775-1	+		chr4	117261949	117263145	Merged-chr4-117262538-6	+		chr2	165009351	165010535	Merged-chr2-165009958-3	+		chr6	8062516	8063566	Merged-chr6-8063041-2	+
chr3	127826661	127827806	Merged-chr3-127827235-3	+		chr4	117977126	117978299	Merged-chr4-117977713-2	+		chr2	165196308	165197309	Merged-chr2-165196809-1	+		chr6	8345143	8346144	Merged-chr6-8345644-1	+
chr3	128565376	128566714	Merged-chr3-128565964-6	+		chr4	118015419	118016958	Merged-chr4-118016317-5	+		chr2	165305143	165306144	Merged-chr2-165305644-1	+		chr6	18377762	18378866	Merged-chr6-18378314-2	+
chr3	128940791	128941792	Merged-chr3-128941292-1	+		chr4	118061635	118062778	Merged-chr4-118062212-6	+		chr2	165313511	165315047	Merged-chr2-165314290-5	+		chr6	18468024	18469194	Merged-chr6-18468584-4	+
chr3	129103625	129104683	Merged-chr3-129104154-2	+		chr4	118245470	118246530	Merged-chr4-118245995-3	+		chr2	165512719	165513827	Merged-chr2-165513266-3	+		chr6	19722439	19723440	Merged-chr6-19722940-1	+
chr3	129307994	129309188	Merged-chr3-129308586-6	+		chr4	118265094	118266262	Merged-chr4-118265708-7	+		chr2	165828672	165829673	Merged-chr2-165829173-1	+		chr6	22279981	22281122	Merged-chr6-22280554-6	+
chr3	129380376	129382853	Merged-chr3-129381590-7	+		chr4	118368778	118369884	Merged-chr4-118369326-3	+		chr2	166021364	166023124	Merged-chr2-166022111-7	+		chr6	26037429	26038430	Merged-chr6-26037930-1	+
chr3	129548385	129550339	Merged-chr3-129549485-3	+		chr4	118465402	118466495	Merged-chr4-118465947-5	+		chr2	166034952	166035959	Merged-chr2-166035456-2	+		chr6	28007567	28008568	Merged-chr6-28008068-1	+
chr3	129570734	129572002	Merged-chr3-129571386-6	+		chr4	119010611	119011612	Merged-chr4-119011112-1	+		chr2	166408339	166409519	Merged-chr2-166408930-5	+		chr6	28928449	28930348	Merged-chr6-28929458-6	+
chr3	131237479	131238827	Merged-chr3-131238100-5	+		chr4	119050471	119051472	Merged-chr4-119050972-1	+		chr2	167061222	167062223	Merged-chr2-167061723-1	+		chr6	31061409	31062826	Merged-chr6-31062137-4	+
chr3	131355855	131356856	Merged-chr3-131356356-1	+		chr4	119079744	119080745	Merged-chr4-119080245-1	+		chr2	167435178	167436293	Merged-chr2-167435742-3	+		chr6	31324532	31325533	Merged-chr6-31325033-1	+
chr3	131812652	131813653	Merged-chr3-131813153-1	+		chr4	119082260	119083393	Merged-chr4-119082803-5	+		chr2	167438644	167440245	Merged-chr2-167439365-3	+		chr6	31642240	31643241	Merged-chr6-31642741-1	+
chr3	132629251	132630252	Merged-chr3-132629752-1	+		chr4	119101906	119102993	Merged-chr4-119102458-4	+		chr2	167665804	167666852	Merged-chr2-167666334-7	+		chr6	32460123	32461124	Merged-chr6-32460624-1	+
chr3	132713670	132714671	Merged-chr3-132714171-1	+		chr4	119131117	119132165	Merged-chr4-119131636-5	+		chr2	167667887	167669097	Merged-chr2-167668518-4	+		chr6	32511634	32512635	Merged-chr6-32512135-1	+
chr3	132814367	132815557	Merged-chr3-132814933-3	+		chr4	119256811	119257952	Merged-chr4-119257382-2	+		chr2	167690337	167691338	Merged-chr2-167690838-1	+		chr6	37703634	37704650	Merged-chr6-37704142-2	+
chr3	134629469	134630541	Merged-chr3-134630005-2	+		chr4	119274243	119275342	Merged-chr4-119274793-2	+		chr2	167805559	167806693	Merged-chr2-167806115-6	+		chr6	38823236	38824237	Merged-chr6-38823737-1	+
chr3	135259884	135261020	Merged-chr3-135260452-2	+		chr4	119619004	119620195	Merged-chr4-119619554-4	+		chr2	170281737	170282765	Merged-chr2-170282251-2	+		chr6	38839052	38840761	Merged-chr6-38839907-2	+
chr3	135509910	135511501	Merged-chr3-135510653-7	+		chr4	119622649	119623779	Merged-chr4-119623214-2	+		chr2	170474774	170475903	Merged-chr2-170475332-7	+		chr6	40016626	40017627	Merged-chr6-40017127-1	+
chr3	135571297	135572298	Merged-chr3-135571798-1	+		chr4	119962638	119963639	Merged-chr4-119963139-1	+		chr2	173123925	173125043	Merged-chr2-173124495-7	+		chr6	41670444	41671445	Merged-chr6-41670945-1	+
chr3	135658305	135659467	Merged-chr3-135658873-3	+		chr4	119997062	119998117	Merged-chr4-119997588-5	+		chr2	173779000	173780001	Merged-chr2-173779501-1	+		chr6	41694117	41695240	Merged-chr6-41694652-7	+
chr3	135669068	135670179	Merged-chr3-135669637-3	+		chr4	120148254	120149412	Merged-chr4-120148843-7	+		chr2	174031114	174032115	Merged-chr2-174031615-1	+		chr6	42381561	42382562	Merged-chr6-42382062-1	+
chr3	135698215	135699216	Merged-chr3-135698716-1	+		chr4	120606598	120607807	Merged-chr4-120607227-6	+		chr2	177397822	177398889	Merged-chr2-177398350-6	+		chr6	43499138	43500139	Merged-chr6-43499639-1	+
chr3	135768961	135770076	Merged-chr3-135769519-2	+		chr4	120686701	120687702	Merged-chr4-120687202-1	+		chr2	177896814	177897871	Merged-chr2-177897347-3	+		chr6	47375573	47376594	Merged-chr6-47376084-2	+
chr3	135930613	135931614	Merged-chr3-135931114-1	+		chr4	121297279	121298280	Merged-chr4-121297780-1	+		chr2	177925156	177926259	Merged-chr2-177925715-3	+		chr6	48637788	48639117	Merged-chr6-48638453-2	+
chr3	136609645	136610646	Merged-chr3-136610146-1	+		chr4	121710182	121711183	Merged-chr4-121710683-1	+		chr2	178423006	178424007	Merged-chr2-178423507-1	+		chr6	48913129	48914305	Merged-chr6-48913717-2	+
chr3	136697207	136698513	Merged-chr3-136697874-5	+		chr4	123300861	123301915	Merged-chr4-123301389-3	+		chr2	178782892	178783893	Merged-chr2-178783393-1	+		chr6	48954472	48955473	Merged-chr6-48954973-1	+
chr3	136969354	136970576	Merged-chr3-136969989-5	+		chr4	123425420	123426969	Merged-chr4-123426187-5	+		chr2	179023556	179024557	Merged-chr2-179024057-1	+		chr6	49036185	49037214	Merged-chr6-49036700-2	+
chr3	137058668	137059731	Merged-chr3-137059200-2	+		chr4	123563920	123565434	Merged-chr4-123564769-6	+		chr2	179080282	179081443	Merged-chr2-179080825-7	+		chr6	50304678	50305751	Merged-chr6-50305215-2	+
chr3	137156093	137157160	Merged-chr3-137156628-3	+		chr4	123588115	123589619	Merged-chr4-123588930-7	+		chr2	179965195	179966682	Merged-chr2-179965939-2	+		chr6	51843593	51844776	Merged-chr6-51844185-2	+
chr3	137777732	137778747	Merged-chr3-137778240-2	+		chr4	123692997	123694207	Merged-chr4-123693565-5	+		chr2	180654785	180655786	Merged-chr2-180655286-1	+		chr6	52259252	52260596	Merged-chr6-52259926-4	+
chr3	137980586	137981960	Merged-chr3-137981192-7	+		chr4	123904439	123905533	Merged-chr4-123904997-7	+		chr2	180953849	180955177	Merged-chr2-180954556-6	+		chr6	52504351	52505378	Merged-chr6-52504865-2	+
chr3	137990850	137991968	Merged-chr3-137991404-5	+		chr4	124669878	124671093	Merged-chr4-124670507-4	+		chr3	4763918	4764919	Merged-chr3-4764419-1	+		chr6	52861514	52862515	Merged-chr6-52862015-1	+
chr3	138197518	138198953	Merged-chr3-138198259-5	+		chr4	126149670	126150688	Merged-chr4-126150179-2	+		chr3	5564912	5566437	Merged-chr3-5565603-6	+		chr6	53853321	53854322	Merged-chr6-53853822-1	+
chr3	138250894	138251895	Merged-chr3-138251395-1	+		chr4	126428975	126430193	Merged-chr4-126429549-7	+		chr3	6400432	6401440	Merged-chr3-6400936-2	+		chr6	54082146	54083147	Merged-chr6-54082647-1	+
chr3	138274948	138275949	Merged-chr3-138275449-1	+		chr4	126599966	126600967	Merged-chr4-126600467-1	+		chr3	6503665	6504804	Merged-chr3-6504245-3	+		chr6	54112136	54113137	Merged-chr6-54112637-1	+
chr3	138276759	138278322	Merged-chr3-138277464-7	+		chr4	127263430	127264431	Merged-chr4-127263931-1	+		chr3	6634019	6635172	Merged-chr3-6634594-6	+		chr6	55125554	55126555	Merged-chr6-55126055-1	+
chr3	138312470	138313510	Merged-chr3-138312990-2	+		chr4	128087017	128088267	Merged-chr4-128087642-2	+		chr3	7495798	7496960	Merged-chr3-7496344-5	+		chr6	55273879	55274880	Merged-chr6-55274380-1	+
chr3	141201478	141202479	Merged-chr3-141201979-1	+		chr4	128733244	128736561	Merged-chr4-128735057-8	+		chr3	8009535	8010662	Merged-chr3-8010099-2	+		chr6	55309618	55310619	Merged-chr6-55310119-1	+
chr3	141237899	141238900	Merged-chr3-141238400-1	+		chr4	129112799	129114145	Merged-chr4-129113472-2	+		chr3	8035709	8036897	Merged-chr3-8036294-3	+		chr6	55459391	55460392	Merged-chr6-55459892-1	+
chr3	141887488	141888489	Merged-chr3-141887989-1	+		chr4	129263030	129264181	Merged-chr4-129263591-7	+		chr3	8245392	8246393	Merged-chr3-8245893-1	+		chr6	57540865	57541866	Merged-chr6-57541366-1	+
chr3	141916029	141917030	Merged-chr3-141916530-1	+		chr4	129268464	129269465	Merged-chr4-129268965-1	+		chr3	8700069	8701070	Merged-chr3-8700570-1	+		chr6	61246236	61247896	Merged-chr6-61247060-6	+
chr3	142063362	142064363	Merged-chr3-142063863-1	+		chr4	129490883	129492021	Merged-chr4-129491456-7	+		chr3	9259580	9260581	Merged-chr3-9260081-1	+		chr6	64111107	64112108	Merged-chr6-64111608-1	+
chr3	142113573	142115601	Merged-chr3-142114486-6	+		chr4	129528481	129529567	Merged-chr4-129529024-2	+		chr3	9397871	9398872	Merged-chr3-9398372-1	+		chr6	65589767	65590768	Merged-chr6-65590268-1	+
chr3	142294650	142295813	Merged-chr3-142295213-4	+		chr4	129683621	129684730	Merged-chr4-129684176-7	+		chr3	9546766	9547810	Merged-chr3-9547288-2	+		chr6	66346857	66347858	Merged-chr6-66347358-1	+
chr3	142345151	142346403	Merged-chr3-142345766-3	+		chr4	129771308	129772486	Merged-chr4-129771897-6	+		chr3	9578722	9580222	Merged-chr3-9579439-5	+		chr6	70713393	70715051	Merged-chr6-70714210-4	+
chr3	142385329	142386391	Merged-chr3-142385866-3	+		chr4	129837574	129838575	Merged-chr4-129838075-1	+		chr3	9751742	9752743	Merged-chr3-9752243-1	+		chr6	73558577	73559826	Merged-chr6-73559206-3	+
chr3	142442854	142444018	Merged-chr3-142443447-5	+		chr4	129933580	129934631	Merged-chr4-129934109-4	+		chr3	10158985	10160264	Merged-chr3-10159662-3	+		chr6	74017041	74018219	Merged-chr6-74017630-2	+
chr3	142490069	142491256	Merged-chr3-142490645-4	+		chr4	130557443	130558601	Merged-chr4-130558045-7	+		chr3	10292312	10293469	Merged-chr3-10292911-7	+		chr6	78306195	78307196	Merged-chr6-78306696-1	+
chr3	142529947	142531184	Merged-chr3-142530524-7	+		chr4	131390959	131392049	Merged-chr4-131391489-3	+		chr3	10315057	10316345	Merged-chr3-10315758-7	+		chr6	79068731	79069732	Merged-chr6-79069232-1	+
chr3	142559850	142561263	Merged-chr3-142560482-7	+		chr4	131544100	131545332	Merged-chr4-131544716-2	+		chr3	10334823	10336485	Merged-chr3-10335594-6	+		chr6	83412553	83413726	Merged-chr6-83413129-7	+
chr3	142619825	142621540	Merged-chr3-142620611-7	+		chr4	133020836	133021837	Merged-chr4-133021337-1	+		chr3	10647808	10648852	Merged-chr3-10648330-2	+		chr6	85443770	85444771	Merged-chr6-85444271-1	+
chr3	142772960	142773961	Merged-chr3-142773461-1	+		chr4	133175630	133176960	Merged-chr4-133176284-6	+		chr3	10775811	10777051	Merged-chr3-10776405-6	+		chr6	86028498	86029499	Merged-chr6-86028999-1	+
chr3	142940362	142941632	Merged-chr3-142941017-4	+		chr4	133314592	133315708	Merged-chr4-133315144-6	+		chr3	12226371	12228778	Merged-chr3-12227872-7	+		chr6	86349105	86350106	Merged-chr6-86349606-1	+
chr3	143136805	143137806	Merged-chr3-143137306-1	+		chr4	133391298	133392299	Merged-chr4-133391799-1	+		chr3	14317170	14318171	Merged-chr3-14317671-1	+		chr6	86772196	86773304	Merged-chr6-86772746-4	+
chr3	144332479	144333902	Merged-chr3-144333183-3	+		chr4	133479583	133481318	Merged-chr4-133480228-7	+		chr3	14390078	14391467	Merged-chr3-14390752-5	+		chr6	87722144	87723648	Merged-chr6-87722796-6	+
chr3	144378072	144379188	Merged-chr3-144378634-3	+		chr4	133481375	133482376	Merged-chr4-133481876-1	+		chr3	14398267	14399338	Merged-chr3-14398804-5	+		chr6	87732206	87733207	Merged-chr6-87732707-1	+
chr3	144507531	144508532	Merged-chr3-144508032-1	+		chr4	133484020	133485088	Merged-chr4-133484569-7	+		chr3	14727125	14728126	Merged-chr3-14727626-1	+		chr6	87868556	87869649	Merged-chr6-87869106-3	+
chr3	144577219	144578222	Merged-chr3-144577721-2	+		chr4	133552719	133553806	Merged-chr4-133553265-6	+		chr3	14781826	14782827	Merged-chr3-14782327-1	+		chr6	88151892	88152893	Merged-chr6-88152393-1	+
chr3	146072284	146073285	Merged-chr3-146072785-1	+		chr4	133613717	133615025	Merged-chr4-133614416-6	+		chr3	14903717	14904850	Merged-chr3-14904293-7	+		chr6	88934849	88935850	Merged-chr6-88935350-1	+
chr3	146119942	146120943	Merged-chr3-146120443-1	+		chr4	133840686	133841754	Merged-chr4-133841212-3	+		chr3	14957243	14960265	Merged-chr3-14958647-10	+		chr6	89239302	89240456	Merged-chr6-89239866-3	+
chr3	146210877	146211878	Merged-chr3-146211378-1	+		chr4	134081483	134082628	Merged-chr4-134082045-7	+		chr3	15066334	15067335	Merged-chr3-15066835-1	+		chr6	89453126	89454295	Merged-chr6-89453711-2	+
chr3	146223903	146225003	Merged-chr3-146224443-3	+		chr4	134156309	134157310	Merged-chr4-134156810-1	+		chr3	15187989	15189171	Merged-chr3-15188577-4	+		chr6	89867292	89868478	Merged-chr6-89867885-2	+
chr3	146327873	146328997	Merged-chr3-146328400-7	+		chr4	134237666	134238866	Merged-chr4-134238280-7	+		chr3	15244658	15245802	Merged-chr3-15245248-3	+		chr6	91277254	91278255	Merged-chr6-91277755-1	+
chr3	146540311	146541623	Merged-chr3-146540977-4	+		chr4	134360982	134362021	Merged-chr4-134361502-2	+		chr3	15981880	15982998	Merged-chr3-15982444-6	+		chr6	91488142	91489427	Merged-chr6-91488852-5	+
chr3	146803631	146804632	Merged-chr3-146804132-1	+		chr4	134733906	134735015	Merged-chr4-134734479-5	+		chr3	16013981	16015166	Merged-chr3-16014586-7	+		chr6	91773705	91774706	Merged-chr6-91774206-1	+
chr3	147935244	147936245	Merged-chr3-147935745-1	+		chr4	134967664	134968925	Merged-chr4-134968330-3	+		chr3	16024815	16026101	Merged-chr3-16025456-6	+		chr6	95692222	95693287	Merged-chr6-95692751-3	+
chr3	148558405	148559507	Merged-chr3-148558956-2	+		chr4	135286602	135287799	Merged-chr4-135287224-5	+		chr3	16723967	16724968	Merged-chr3-16724468-1	+		chr6	97346555	97347556	Merged-chr6-97347056-1	+
chr3	149084673	149085674	Merged-chr3-149085174-1	+		chr4	135505376	135506592	Merged-chr4-135506032-7	+		chr3	17464349	17465350	Merged-chr3-17464850-1	+		chr6	97353959	97354960	Merged-chr6-97354460-1	+
chr3	149844871	149845872	Merged-chr3-149845372-1	+		chr4	135660796	135662003	Merged-chr4-135661408-3	+		chr3	18989078	18990476	Merged-chr3-18989867-6	+		chr6	97760926	97761927	Merged-chr6-97761427-1	+
chr3	150151285	150152398	Merged-chr3-150151841-7	+		chr4	135704340	135705458	Merged-chr4-135704903-5	+		chr3	19044050	19045262	Merged-chr3-19044689-6	+		chr6	97828829	97829862	Merged-chr6-97829346-2	+
chr3	151298154	151299155	Merged-chr3-151298655-1	+		chr4	135779664	135781082	Merged-chr4-135780398-5	+		chr3	19067065	19068308	Merged-chr3-19067714-7	+		chr6	98977373	98978374	Merged-chr6-98977874-1	+
chr3	151470215	151471216	Merged-chr3-151470716-1	+		chr4	135809940	135811321	Merged-chr4-135810652-3	+		chr3	19251316	19252799	Merged-chr3-19252036-7	+		chr6	99173347	99174415	Merged-chr6-99173875-3	+
chr3	151818071	151819075	Merged-chr3-151818573-2	+		chr4	135838843	135839844	Merged-chr4-135839344-1	+		chr3	19261584	19262585	Merged-chr3-19262085-1	+		chr6	100193543	100194544	Merged-chr6-100194044-1	+
chr3	152762208	152764146	Merged-chr3-152763444-6	+		chr4	135928140	135929141	Merged-chr4-135928641-1	+		chr3	19604478	19605479	Merged-chr3-19604979-1	+		chr6	102089400	102090401	Merged-chr6-102089901-1	+
chr3	153757117	153758118	Merged-chr3-153757618-1	+		chr4	136030743	136031811	Merged-chr4-136031287-4	+		chr3	19962492	19963727	Merged-chr3-19963101-6	+		chr6	103134241	103135242	Merged-chr6-103134742-1	+
chr3	153876779	153878309	Merged-chr3-153877544-2	+		chr4	136081295	136082400	Merged-chr4-136081854-4	+		chr3	19978107	19979108	Merged-chr3-19978608-1	+		chr6	112327075	112328076	Merged-chr6-112327576-1	+
chr3	154562065	154563146	Merged-chr3-154562606-2	+		chr4	136089573	136090822	Merged-chr4-136090197-6	+		chr3	20198617	20199666	Merged-chr3-20199142-2	+		chr6	112888679	112889956	Merged-chr6-112889280-3	+
chr3	154604599	154605600	Merged-chr3-154605100-1	+		chr4	136702752	136703831	Merged-chr4-136703288-5	+		chr3	20859781	20860782	Merged-chr3-20860282-1	+		chr6	114414360	114415361	Merged-chr6-114414861-1	+
chr3	154607577	154608954	Merged-chr3-154608248-6	+		chr4	136704705	136707327	Merged-chr4-136706285-6	+		chr3	21803648	21804649	Merged-chr3-21804149-1	+		chr6	114865940	114866941	Merged-chr6-114866441-1	+
chr3	154652619	154653933	Merged-chr3-154653276-2	+		chr4	136724466	136725517	Merged-chr4-136724985-7	+		chr3	21917547	21919118	Merged-chr3-21918300-6	+		chr6	116009517	116010980	Merged-chr6-116010249-2	+
chr3	154816500	154818155	Merged-chr3-154817355-5	+		chr4	136726467	136727623	Merged-chr4-136727035-6	+		chr3	22007777	22010786	Merged-chr3-22008843-9	+		chr6	116394704	116396083	Merged-chr6-116395449-4	+
chr3	155625688	155626689	Merged-chr3-155626189-1	+		chr4	136735578	136736683	Merged-chr4-136736134-4	+		chr3	22084075	22085288	Merged-chr3-22084690-7	+		chr6	116663891	116664892	Merged-chr6-116664392-1	+
chr3	156267580	156268718	Merged-chr3-156268135-5	+		chr4	136742320	136743430	Merged-chr4-136742881-7	+		chr3	22121120	22122301	Merged-chr3-22121739-4	+		chr6	117956147	117957558	Merged-chr6-117956914-6	+
chr3	156277226	156278227	Merged-chr3-156277727-1	+		chr4	136749850	136750851	Merged-chr4-136750351-1	+		chr3	22411886	22412957	Merged-chr3-22412422-2	+		chr6	118261181	118262182	Merged-chr6-118261682-1	+
chr3	156838143	156839299	Merged-chr3-156838702-4	+		chr4	136801624	136803723	Merged-chr4-136802474-6	+		chr3	22560446	22561447	Merged-chr3-22560947-1	+		chr6	120154825	120155826	Merged-chr6-120155326-1	+
chr3	157109065	157110072	Merged-chr3-157109569-2	+		chr4	136829360	136830481	Merged-chr4-136829920-3	+		chr3	22698743	22700097	Merged-chr3-22699400-6	+		chr6	120554342	120555475	Merged-chr6-120554908-3	+
chr3	157223058	157224059	Merged-chr3-157223559-1	+		chr4	137072284	137073285	Merged-chr4-137072785-1	+		chr3	22701208	22702348	Merged-chr3-22701757-3	+		chr6	120809629	120810630	Merged-chr6-120810130-1	+
chr3	157876329	157877686	Merged-chr3-157876929-4	+		chr4	137448034	137449166	Merged-chr4-137448630-5	+		chr3	23292846	23293847	Merged-chr3-23293347-1	+		chr6	121509883	121510884	Merged-chr6-121510384-1	+
chr3	157980444	157981877	Merged-chr3-157981216-6	+		chr4	137539901	137541099	Merged-chr4-137540531-6	+		chr3	23937067	23938786	Merged-chr3-23937741-7	+		chr6	122555136	122556137	Merged-chr6-122555637-1	+
chr3	158011687	158012688	Merged-chr3-158012188-1	+		chr4	137650562	137651563	Merged-chr4-137651063-1	+		chr3	24122267	24123353	Merged-chr3-24122810-2	+		chr6	122556660	122557776	Merged-chr6-122557215-3	+
chr3	158207426	158210360	Merged-chr3-158208715-10	+		chr4	137681193	137683707	Merged-chr4-137682536-9	+		chr3	24321567	24322739	Merged-chr3-24322133-7	+		chr6	122570702	122571703	Merged-chr6-122571203-1	+
chr4	3826245	3827297	Merged-chr4-3826771-2	+		chr4	137692028	137693029	Merged-chr4-137692529-1	+		chr3	24324048	24325114	Merged-chr3-24324581-2	+		chr6	122653995	122655054	Merged-chr6-122654525-2	+
chr4	5029465	5030719	Merged-chr4-5030075-6	+		chr4	137713431	137714720	Merged-chr4-137714145-4	+		chr3	26152833	26154374	Merged-chr3-26153660-6	+		chr6	125030527	125031528	Merged-chr6-125031028-1	+
chr4	5088792	5089961	Merged-chr4-5089377-2	+		chr4	137891737	137892875	Merged-chr4-137892328-3	+		chr3	26604476	26605646	Merged-chr3-26605088-5	+		chr6	126202437	126203438	Merged-chr6-126202938-1	+
chr4	5586810	5588030	Merged-chr4-5587420-2	+		chr4	137941459	137943241	Merged-chr4-137942317-3	+		chr3	26968266	26969862	Merged-chr3-26969164-4	+		chr6	126534501	126535502	Merged-chr6-126535002-1	+
chr4	5645877	5646878	Merged-chr4-5646378-1	+		chr4	138017427	138018737	Merged-chr4-138018050-6	+		chr3	27194891	27196965	Merged-chr3-27196193-6	+		chr6	126996033	126997034	Merged-chr6-126996534-1	+
chr4	5963339	5964340	Merged-chr4-5963840-1	+		chr4	138357774	138358851	Merged-chr4-138358313-2	+		chr3	27233318	27234545	Merged-chr3-27233956-7	+		chr6	127236217	127237218	Merged-chr6-127236718-1	+
chr4	6205084	6207577	Merged-chr4-6206469-5	+		chr4	138596508	138597995	Merged-chr4-138597262-4	+		chr3	27245707	27246885	Merged-chr3-27246284-7	+		chr6	127689834	127690835	Merged-chr6-127690335-1	+
chr4	6220154	6222493	Merged-chr4-6221184-9	+		chr4	139007382	139008697	Merged-chr4-139008013-4	+		chr3	27248600	27249858	Merged-chr3-27249230-7	+		chr6	128753499	128754625	Merged-chr6-128754064-5	+
chr4	6224957	6226004	Merged-chr4-6225485-4	+		chr4	139255908	139256909	Merged-chr4-139256409-1	+		chr3	27272647	27273829	Merged-chr3-27273216-7	+		chr6	130255036	130256037	Merged-chr6-130255537-1	+
chr4	6379519	6380617	Merged-chr4-6380058-4	+		chr4	139345081	139346082	Merged-chr4-139345582-1	+		chr3	27320073	27321785	Merged-chr3-27320887-4	+		chr6	131366669	131367830	Merged-chr6-131367246-4	+
chr4	6514435	6515583	Merged-chr4-6515009-2	+		chr4	139389293	139390294	Merged-chr4-139389794-1	+		chr3	27553355	27554580	Merged-chr3-27553970-6	+		chr6	131369538	131370659	Merged-chr6-131370099-2	+
chr4	6712154	6713198	Merged-chr4-6712676-2	+		chr4	139492739	139494224	Merged-chr4-139493453-6	+		chr3	27592520	27593585	Merged-chr3-27593061-6	+		chr6	134166848	134167849	Merged-chr6-134167349-1	+
chr4	6916716	6918440	Merged-chr4-6917578-2	+		chr4	139574070	139575364	Merged-chr4-139574803-7	+		chr3	28003777	28004965	Merged-chr3-28004382-3	+		chr6	134816970	134817999	Merged-chr6-134817481-3	+
chr4	7143664	7144758	Merged-chr4-7144207-7	+		chr4	140258641	140259645	Merged-chr4-140259143-2	+		chr3	28026401	28027682	Merged-chr3-28027057-7	+		chr6	134981258	134982259	Merged-chr6-134981759-1	+
chr4	7987256	7988277	Merged-chr4-7987767-2	+		chr4	140535164	140536165	Merged-chr4-140535665-1	+		chr3	28111302	28112303	Merged-chr3-28111803-1	+		chr6	135148388	135149389	Merged-chr6-135148889-1	+
chr4	8597926	8599114	Merged-chr4-8598520-2	+		chr4	140713550	140714669	Merged-chr4-140714126-6	+		chr3	28695500	28696601	Merged-chr3-28696051-5	+		chr6	135249608	135250740	Merged-chr6-135250181-6	+
chr4	8759620	8760680	Merged-chr4-8760150-2	+		chr4	140843031	140844032	Merged-chr4-140843532-1	+		chr3	28697129	28700328	Merged-chr3-28698586-10	+		chr6	135252149	135253261	Merged-chr6-135252712-7	+
chr4	8825269	8826383	Merged-chr4-8825830-3	+		chr4	141373210	141374211	Merged-chr4-141373711-1	+		chr3	28710718	28711719	Merged-chr3-28711219-1	+		chr6	135295012	135296231	Merged-chr6-135295629-7	+
chr4	9184470	9185471	Merged-chr4-9184971-1	+		chr4	141419433	141420652	Merged-chr4-141419994-6	+		chr3	28835047	28836048	Merged-chr3-28835548-1	+		chr6	135584295	135585296	Merged-chr6-135584796-1	+
chr4	9245373	9246374	Merged-chr4-9245874-1	+		chr4	141425484	141426582	Merged-chr4-141426048-7	+		chr3	29109998	29111242	Merged-chr3-29110589-6	+		chr6	136599924	136600925	Merged-chr6-136600425-1	+
chr4	9562415	9563574	Merged-chr4-9562995-2	+		chr4	141452170	141453544	Merged-chr4-141452882-6	+		chr3	29812333	29813334	Merged-chr3-29812834-1	+		chr6	137252041	137253042	Merged-chr6-137252542-1	+
chr4	9840960	9841961	Merged-chr4-9841461-1	+		chr4	141561862	141562961	Merged-chr4-141562417-6	+		chr3	30553226	30554401	Merged-chr3-30553842-5	+		chr6	137519676	137520806	Merged-chr6-137520256-3	+
chr4	11123273	11124605	Merged-chr4-11123911-6	+		chr4	141669974	141671098	Merged-chr4-141670514-4	+		chr3	30713145	30714179	Merged-chr3-30713662-4	+		chr6	140459983	140461013	Merged-chr6-140460498-2	+
chr4	11328301	11329405	Merged-chr4-11328853-2	+		chr4	141928703	141929771	Merged-chr4-141929254-7	+		chr3	32303569	32304843	Merged-chr3-32304240-3	+		chr6	142518523	142519524	Merged-chr6-142519024-1	+
chr4	11861312	11862313	Merged-chr4-11861813-1	+		chr4	142258352	142259353	Merged-chr4-142258853-1	+		chr3	32392366	32394050	Merged-chr3-32393389-5	+		chr6	143131964	143133012	Merged-chr6-143132492-3	+
chr4	12240572	12241846	Merged-chr4-12241215-3	+		chr4	142267390	142268391	Merged-chr4-142267891-1	+		chr3	32562878	32564174	Merged-chr3-32563472-4	+		chr6	145120772	145121773	Merged-chr6-145121273-1	+
chr4	12474204	12475292	Merged-chr4-12474755-3	+		chr4	142464847	142465939	Merged-chr4-142465406-7	+		chr3	32672843	32673844	Merged-chr3-32673344-1	+		chr6	145806296	145807639	Merged-chr6-145807000-6	+
chr4	12641802	12642803	Merged-chr4-12642303-1	+		chr4	144205786	144206787	Merged-chr4-144206287-1	+		chr3	33918341	33919652	Merged-chr3-33918970-4	+		chr6	145886098	145887223	Merged-chr6-145886663-3	+
chr4	12917462	12918634	Merged-chr4-12918056-3	+		chr4	145187500	145188501	Merged-chr4-145188001-1	+		chr3	34006209	34007210	Merged-chr3-34006710-1	+		chr6	146685591	146686592	Merged-chr6-146686092-1	+
chr4	13784929	13785930	Merged-chr4-13785430-1	+		chr4	145208871	145210080	Merged-chr4-145209476-2	+		chr3	34034608	34036381	Merged-chr3-34035495-2	+		chr6	146697382	146698383	Merged-chr6-146697883-1	+
chr4	14707969	14708970	Merged-chr4-14708470-1	+		chr4	145463441	145464607	Merged-chr4-145464017-6	+		chr3	34111768	34112896	Merged-chr3-34112322-7	+		chr6	146746477	146748048	Merged-chr6-146747263-2	+
chr4	14845283	14846301	Merged-chr4-14845792-2	+		chr4	146514303	146515319	Merged-chr4-146514811-2	+		chr3	35404832	35405961	Merged-chr3-35405397-4	+		chr7	3289343	3290678	Merged-chr7-3289971-7	+
chr4	14960501	14961502	Merged-chr4-14961002-1	+		chr4	147559783	147560784	Merged-chr4-147560284-1	+		chr3	35890650	35891651	Merged-chr3-35891151-1	+		chr7	3497867	3498868	Merged-chr7-3498368-1	+
chr4	15643030	15644031	Merged-chr4-15643531-1	+		chr4	147895939	147897130	Merged-chr4-147896538-4	+		chr3	36079453	36080603	Merged-chr3-36080028-7	+		chr7	3586989	3588100	Merged-chr7-3587536-3	+
chr4	16168370	16169371	Merged-chr4-16168871-1	+		chr4	147900131	147901132	Merged-chr4-147900632-1	+		chr3	36137041	36138278	Merged-chr3-36137667-4	+		chr7	4215123	4216416	Merged-chr7-4215751-4	+
chr4	17875280	17876409	Merged-chr4-17875834-4	+		chr4	147959951	147961060	Merged-chr4-147960506-5	+		chr3	36207322	36208626	Merged-chr3-36208032-7	+		chr7	4704700	4705701	Merged-chr7-4705201-1	+
chr4	19332131	19333516	Merged-chr4-19332824-2	+		chr4	148377088	148378167	Merged-chr4-148377628-2	+		chr3	36617912	36619068	Merged-chr3-36618508-3	+		chr7	4776562	4777820	Merged-chr7-4777200-6	+
chr4	19779617	19781565	Merged-chr4-19780689-5	+		chr4	148841917	148842918	Merged-chr4-148842418-1	+		chr3	38798286	38799456	Merged-chr3-38798882-5	+		chr7	4971954	4973255	Merged-chr7-4972653-4	+
chr4	19925403	19926470	Merged-chr4-19925937-2	+		chr4	148947715	148948788	Merged-chr4-148948251-7	+		chr3	39928245	39929350	Merged-chr3-39928804-5	+		chr7	5029663	5030664	Merged-chr7-5030164-1	+
chr4	21990342	21991343	Merged-chr4-21990843-1	+		chr4	149090634	149093020	Merged-chr4-149091789-3	+		chr3	40528365	40529366	Merged-chr3-40528866-1	+		chr7	10295816	10296817	Merged-chr7-10296317-1	+
chr4	22024314	22025315	Merged-chr4-22024815-1	+		chr4	149277157	149278242	Merged-chr4-149277706-6	+		chr3	40685757	40686758	Merged-chr3-40686258-1	+		chr7	17092092	17093093	Merged-chr7-17092593-1	+
chr4	22263599	22264600	Merged-chr4-22264100-1	+		chr4	149538921	149540167	Merged-chr4-149539578-3	+		chr3	40970701	40971702	Merged-chr3-40971202-1	+		chr7	18301351	18302352	Merged-chr7-18301852-1	+
chr4	24155251	24157183	Merged-chr4-24156217-2	+		chr4	149601693	149602694	Merged-chr4-149602194-1	+		chr3	41220237	41221290	Merged-chr3-41220762-3	+		chr7	18947748	18948749	Merged-chr7-18948249-1	+
chr4	24573933	24574953	Merged-chr4-24574443-2	+		chr4	149607546	149608719	Merged-chr4-149608133-2	+		chr3	41432150	41433509	Merged-chr3-41432862-6	+		chr7	19184305	19185382	Merged-chr7-19184844-3	+
chr4	25769349	25770350	Merged-chr4-25769850-1	+		chr4	149868232	149869233	Merged-chr4-149868733-1	+		chr3	41593948	41595055	Merged-chr3-41594481-6	+		chr7	19332399	19333532	Merged-chr7-19332956-6	+
chr4	25809908	25810956	Merged-chr4-25810432-2	+		chr4	150069666	150070852	Merged-chr4-150070275-7	+		chr3	41620286	41621654	Merged-chr3-41620986-7	+		chr7	19338040	19339041	Merged-chr7-19338541-1	+
chr4	25886834	25887835	Merged-chr4-25887335-1	+		chr4	150086897	150087973	Merged-chr4-150087444-7	+		chr3	41892581	41893582	Merged-chr3-41893082-1	+		chr7	19517283	19518284	Merged-chr7-19517784-1	+
chr4	25998095	25999207	Merged-chr4-25998651-4	+		chr4	150239548	150240659	Merged-chr4-150240119-5	+		chr3	42214367	42215368	Merged-chr3-42214868-1	+		chr7	19686402	19687579	Merged-chr7-19687018-6	+
chr4	27800005	27801006	Merged-chr4-27800506-1	+		chr4	150384408	150385409	Merged-chr4-150384909-1	+		chr3	42528229	42529230	Merged-chr3-42528730-1	+		chr7	19870709	19871710	Merged-chr7-19871210-1	+
chr4	27964797	27965980	Merged-chr4-27965389-2	+		chr4	150909199	150910357	Merged-chr4-150909769-7	+		chr3	45281836	45282837	Merged-chr3-45282337-1	+		chr7	19946935	19947936	Merged-chr7-19947436-1	+
chr4	28701227	28702235	Merged-chr4-28701731-2	+		chr4	151072979	151073980	Merged-chr4-151073480-1	+		chr3	46552340	46553341	Merged-chr3-46552841-1	+		chr7	24384531	24385532	Merged-chr7-24385032-1	+
chr4	31730539	31731540	Merged-chr4-31731040-1	+		chr4	151107790	151109023	Merged-chr4-151108399-7	+		chr3	47343323	47344324	Merged-chr3-47343824-1	+		chr7	24386828	24387911	Merged-chr7-24387369-4	+
chr4	32530989	32532116	Merged-chr4-32531560-3	+		chr4	151135187	151136216	Merged-chr4-151135702-2	+		chr3	48152337	48153338	Merged-chr3-48152838-1	+		chr7	24850115	24851116	Merged-chr7-24850616-1	+
chr4	32829143	32830144	Merged-chr4-32829644-1	+		chr4	151339105	151340159	Merged-chr4-151339639-7	+		chr3	49738335	49739431	Merged-chr3-49738871-5	+		chr7	25436167	25437168	Merged-chr7-25436668-1	+
chr4	32880978	32882223	Merged-chr4-32881550-7	+		chr4	151665960	151667173	Merged-chr4-151666590-7	+		chr3	50051944	50052945	Merged-chr3-50052445-1	+		chr7	25707215	25708216	Merged-chr7-25707716-1	+
chr4	32888423	32889963	Merged-chr4-32889149-6	+		chr4	152138323	152139371	Merged-chr4-152138850-7	+		chr3	50290225	50291226	Merged-chr3-50290726-1	+		chr7	25844264	25845287	Merged-chr7-25844771-4	+
chr4	33007282	33008414	Merged-chr4-33007850-5	+		chr4	152296828	152297907	Merged-chr4-152297356-7	+		chr3	50609167	50610371	Merged-chr3-50609787-6	+		chr7	27933144	27934292	Merged-chr7-27933712-4	+
chr4	33062208	33063318	Merged-chr4-33062763-2	+		chr4	152385410	152386411	Merged-chr4-152385911-1	+		chr3	50900875	50901999	Merged-chr3-50901444-6	+		chr7	28093191	28094192	Merged-chr7-28093692-1	+
chr4	33208743	33210031	Merged-chr4-33209387-4	+		chr4	153496608	153497609	Merged-chr4-153497109-1	+		chr3	50904995	50906232	Merged-chr3-50905615-7	+		chr7	28160844	28161845	Merged-chr7-28161345-1	+
chr4	33241894	33242979	Merged-chr4-33242437-2	+		chr4	153602767	153603768	Merged-chr4-153603268-1	+		chr3	52515937	52517216	Merged-chr3-52516574-6	+		chr7	29060872	29062184	Merged-chr7-29061528-2	+
chr4	33735426	33736427	Merged-chr4-33735927-1	+		chr4	153707516	153708517	Merged-chr4-153708017-1	+		chr3	52527153	52528154	Merged-chr3-52527654-1	+		chr7	29316559	29317560	Merged-chr7-29317060-1	+
chr4	34208806	34210057	Merged-chr4-34209402-5	+		chr4	153731699	153732700	Merged-chr4-153732200-1	+		chr3	53118415	53119416	Merged-chr3-53118916-1	+		chr7	29438267	29439268	Merged-chr7-29438768-1	+
chr4	34576175	34577262	Merged-chr4-34576719-2	+		chr4	153794477	153795478	Merged-chr4-153794978-1	+		chr3	53372656	53373728	Merged-chr3-53373177-4	+		chr7	29458095	29459096	Merged-chr7-29458596-1	+
chr4	34842826	34843827	Merged-chr4-34843327-1	+		chr4	154176899	154177946	Merged-chr4-154177423-2	+		chr3	53469199	53470250	Merged-chr3-53469728-4	+		chr7	29461687	29462800	Merged-chr7-29462244-2	+
chr4	35350037	35351110	Merged-chr4-35350566-3	+		chr4	154464828	154465829	Merged-chr4-154465329-1	+		chr3	53502042	53503224	Merged-chr3-53502633-2	+		chr7	30483775	30484776	Merged-chr7-30484276-1	+
chr4	36172380	36173476	Merged-chr4-36172928-2	+		chr4	154518944	154519999	Merged-chr4-154519476-3	+		chr3	53554957	53556866	Merged-chr3-53555698-7	+		chr7	30892000	30893386	Merged-chr7-30892723-7	+
chr4	40014457	40015458	Merged-chr4-40014958-1	+		chr4	154603169	154604297	Merged-chr4-154603714-3	+		chr3	53706287	53707892	Merged-chr3-53706950-4	+		chr7	31031418	31032419	Merged-chr7-31031919-1	+
chr4	41364223	41365224	Merged-chr4-41364724-1	+		chr4	154610881	154611882	Merged-chr4-154611382-1	+		chr3	53789271	53790272	Merged-chr3-53789772-1	+		chr7	31041219	31042523	Merged-chr7-31041925-6	+
chr4	43968493	43969494	Merged-chr4-43968994-1	+		chr4	154641899	154643229	Merged-chr4-154642558-3	+		chr3	55532100	55533254	Merged-chr3-55532677-2	+		chr7	31122690	31123691	Merged-chr7-31123191-1	+
chr4	44937894	44939331	Merged-chr4-44938613-2	+		chr4	154670988	154672198	Merged-chr4-154671606-7	+		chr3	55618150	55619186	Merged-chr3-55618665-5	+		chr7	31480818	31481819	Merged-chr7-31481319-1	+
chr4	45038731	45040062	Merged-chr4-45039397-2	+		chr4	154679118	154680119	Merged-chr4-154679619-1	+		chr3	55649114	55650115	Merged-chr3-55649615-1	+		chr7	33735517	33736518	Merged-chr7-33736018-1	+
chr4	45064229	45065230	Merged-chr4-45064730-1	+		chr4	154700592	154701593	Merged-chr4-154701093-1	+		chr3	56436761	56437935	Merged-chr3-56437348-3	+		chr7	34929417	34930651	Merged-chr7-34930034-2	+
chr4	45612009	45613094	Merged-chr4-45612552-2	+		chr4	154985581	154986782	Merged-chr4-154986186-3	+		chr3	56858066	56859067	Merged-chr3-56858567-1	+		chr7	35938590	35939591	Merged-chr7-35939091-1	+
chr4	46201864	46203134	Merged-chr4-46202482-6	+		chr4	155004703	155005704	Merged-chr4-155005204-1	+		chr3	56942543	56943677	Merged-chr3-56943088-3	+		chr7	36294338	36295339	Merged-chr7-36294839-1	+
chr4	47242094	47243095	Merged-chr4-47242595-1	+		chr4	155143633	155144744	Merged-chr4-155144194-7	+		chr3	57474051	57475052	Merged-chr3-57474552-1	+		chr7	36491875	36492876	Merged-chr7-36492376-1	+
chr4	47315128	47316129	Merged-chr4-47315629-1	+		chr4	155177992	155179415	Merged-chr4-155178674-7	+		chr3	57511037	57512722	Merged-chr3-57512068-5	+		chr7	36796068	36797215	Merged-chr7-36796642-2	+
chr4	48680307	48681499	Merged-chr4-48680890-3	+		chr4	155222184	155223915	Merged-chr4-155223021-7	+		chr3	57550230	57551231	Merged-chr3-57550731-1	+		chr7	37001861	37002862	Merged-chr7-37002362-1	+
chr4	48770429	48771910	Merged-chr4-48771214-5	+		chr4	155463995	155464996	Merged-chr4-155464496-1	+		chr3	58646358	58647494	Merged-chr3-58646939-6	+		chr7	37276668	37277669	Merged-chr7-37277169-1	+
chr4	49166169	49167208	Merged-chr4-49166689-2	+		chr4	156050179	156051180	Merged-chr4-156050680-1	+		chr3	58686225	58687244	Merged-chr3-58686735-2	+		chr7	37859780	37860781	Merged-chr7-37860281-1	+
chr4	49404727	49405936	Merged-chr4-49405364-3	+		chr5	3796644	3797645	Merged-chr5-3797145-1	+		chr3	58712730	58713817	Merged-chr3-58713274-2	+		chr7	38141345	38142607	Merged-chr7-38142009-4	+
chr4	49535195	49536480	Merged-chr4-49535818-6	+		chr5	5290458	5291540	Merged-chr5-5290999-2	+		chr3	58982644	58983725	Merged-chr3-58983180-4	+		chr7	38401719	38402720	Merged-chr7-38402220-1	+
chr4	50176776	50177851	Merged-chr4-50177317-4	+		chr5	7761380	7762381	Merged-chr5-7761881-1	+		chr3	59169920	59170921	Merged-chr3-59170421-1	+		chr7	40272853	40274050	Merged-chr7-40273464-4	+
chr4	50223164	50224170	Merged-chr4-50223667-2	+		chr5	9992580	9993581	Merged-chr5-9993081-1	+		chr3	60080702	60082859	Merged-chr3-60082036-7	+		chr7	43658633	43659634	Merged-chr7-43659134-1	+
chr4	53086270	53087389	Merged-chr4-53086830-2	+		chr5	12694777	12695778	Merged-chr5-12695278-1	+		chr3	60596842	60597859	Merged-chr3-60597351-2	+		chr7	43784607	43785608	Merged-chr7-43785108-1	+
chr4	53527600	53528601	Merged-chr4-53528101-1	+		chr5	13974289	13975290	Merged-chr5-13974790-1	+		chr3	61339767	61340974	Merged-chr3-61340370-5	+		chr7	43925663	43926664	Merged-chr7-43926164-1	+
chr4	53595208	53596745	Merged-chr4-53596064-6	+		chr5	14622959	14624174	Merged-chr5-14623584-5	+		chr3	61754227	61755228	Merged-chr3-61754728-1	+		chr7	43942014	43943494	Merged-chr7-43942678-5	+
chr4	54946593	54947594	Merged-chr4-54947094-1	+		chr5	14914320	14915341	Merged-chr5-14914831-2	+		chr3	62526901	62527902	Merged-chr3-62527402-1	+		chr7	44014565	44015566	Merged-chr7-44015066-1	+
chr4	55749546	55750680	Merged-chr4-55750127-7	+		chr5	14978310	14979452	Merged-chr5-14978885-3	+		chr3	62860536	62861546	Merged-chr3-62861040-3	+		chr7	44115096	44116623	Merged-chr7-44115847-7	+
chr4	57856145	57857551	Merged-chr4-57856862-5	+		chr5	15032200	15033402	Merged-chr5-15032829-6	+		chr3	63560360	63562313	Merged-chr3-63561059-7	+		chr7	44426099	44427100	Merged-chr7-44426600-1	+
chr4	57879495	57880592	Merged-chr4-57880042-6	+		chr5	17301961	17302997	Merged-chr5-17302479-2	+		chr3	64191818	64192834	Merged-chr3-64192326-2	+		chr7	45091356	45092625	Merged-chr7-45091994-3	+
chr4	57900868	57901939	Merged-chr4-57901407-3	+		chr5	17499579	17500676	Merged-chr5-17500128-2	+		chr3	65365806	65366978	Merged-chr3-65366372-6	+		chr7	46047800	46048801	Merged-chr7-46048301-1	+
chr4	58037050	58038138	Merged-chr4-58037594-2	+		chr5	19504516	19505517	Merged-chr5-19505017-1	+		chr3	65533310	65534311	Merged-chr3-65533811-1	+		chr7	46534794	46535795	Merged-chr7-46535295-1	+
chr4	59241857	59242858	Merged-chr4-59242358-1	+		chr5	19969096	19970097	Merged-chr5-19969597-1	+		chr3	65563615	65566613	Merged-chr3-65565463-9	+		chr7	46628247	46629340	Merged-chr7-46628807-3	+
chr4	59362637	59363842	Merged-chr4-59363236-4	+		chr5	21266762	21267784	Merged-chr5-21267273-2	+		chr3	65636173	65637174	Merged-chr3-65636674-1	+		chr7	49158518	49159519	Merged-chr7-49159019-1	+
chr4	59373226	59375038	Merged-chr4-59374236-4	+		chr5	21283300	21284301	Merged-chr5-21283801-1	+		chr3	65722913	65724171	Merged-chr3-65723530-7	+		chr7	49217833	49218834	Merged-chr7-49218334-1	+
chr4	59814851	59815852	Merged-chr4-59815352-1	+		chr5	21700887	21702089	Merged-chr5-21701518-7	+		chr3	65827687	65828688	Merged-chr3-65828188-1	+		chr7	49604918	49605953	Merged-chr7-49605436-2	+
chr4	59844664	59845888	Merged-chr4-59845277-6	+		chr5	21961461	21962555	Merged-chr5-21962026-6	+		chr3	65828930	65829931	Merged-chr3-65829431-1	+		chr7	50386643	50387644	Merged-chr7-50387144-1	+
chr4	62462747	62464064	Merged-chr4-62463380-3	+		chr5	23394073	23395132	Merged-chr5-23394595-3	+		chr3	65844484	65845679	Merged-chr3-65845075-6	+		chr7	50928811	50929812	Merged-chr7-50929312-1	+
chr4	62475414	62476415	Merged-chr4-62475915-1	+		chr5	23518398	23519487	Merged-chr5-23518943-2	+		chr3	66294370	66295371	Merged-chr3-66294871-1	+		chr7	53079632	53080633	Merged-chr7-53080133-1	+
chr4	62980836	62981955	Merged-chr4-62981396-2	+		chr5	23863604	23864877	Merged-chr5-23864268-4	+		chr3	66331379	66332503	Merged-chr3-66331959-3	+		chr7	54835082	54836348	Merged-chr7-54835713-6	+
chr4	63291073	63292644	Merged-chr4-63291788-4	+		chr5	24364305	24365306	Merged-chr5-24364806-1	+		chr3	68594160	68596341	Merged-chr3-68595373-4	+		chr7	55967602	55969101	Merged-chr7-55968476-5	+
chr4	64655239	64656254	Merged-chr4-64655747-2	+		chr5	24611506	24612658	Merged-chr5-24612088-7	+		chr3	68758188	68759189	Merged-chr3-68758689-1	+		chr7	58676362	58677633	Merged-chr7-58676998-2	+
chr4	64832361	64833362	Merged-chr4-64832862-1	+		chr5	24619829	24620997	Merged-chr5-24620415-7	+		chr3	68764729	68765825	Merged-chr3-68765277-3	+		chr7	58837184	58838185	Merged-chr7-58837685-1	+
chr4	65654291	65655516	Merged-chr4-65654932-5	+		chr5	24704288	24705384	Merged-chr5-24704835-3	+		chr3	68776707	68777897	Merged-chr3-68777302-2	+		chr7	58843368	58844869	Merged-chr7-58844148-6	+
chr4	66522966	66524168	Merged-chr4-66523559-3	+		chr5	24937728	24938729	Merged-chr5-24938229-1	+		chr3	69114552	69115786	Merged-chr3-69115134-4	+		chr7	61167820	61168821	Merged-chr7-61168321-1	+
chr4	66851750	66852790	Merged-chr4-66852270-2	+		chr5	25083578	25084579	Merged-chr5-25084079-1	+		chr3	69563228	69564229	Merged-chr3-69563729-1	+		chr7	63410258	63411259	Merged-chr7-63410759-1	+
chr4	66943422	66944617	Merged-chr4-66944020-2	+		chr5	25085969	25087133	Merged-chr5-25086550-3	+		chr3	69564544	69566432	Merged-chr3-69565751-7	+		chr7	63851476	63852597	Merged-chr7-63852038-3	+
chr4	68022457	68023479	Merged-chr4-68022968-2	+		chr5	25122354	25123355	Merged-chr5-25122855-1	+		chr3	69607108	69608403	Merged-chr3-69607785-6	+		chr7	65212890	65214005	Merged-chr7-65213445-6	+
chr4	69785213	69786472	Merged-chr4-69785863-3	+		chr5	25475376	25476377	Merged-chr5-25475877-1	+		chr3	70364524	70365525	Merged-chr3-70365025-1	+		chr7	65469503	65470603	Merged-chr7-65470073-5	+
chr4	69898097	69899177	Merged-chr4-69898637-2	+		chr5	27063414	27064599	Merged-chr5-27063978-3	+		chr3	70391314	70392315	Merged-chr3-70391815-1	+		chr7	65766456	65767457	Merged-chr7-65766957-1	+
chr4	70215149	70216150	Merged-chr4-70215650-1	+		chr5	28272473	28273532	Merged-chr5-28273003-3	+		chr3	70492647	70493648	Merged-chr3-70493148-1	+		chr7	65801969	65803630	Merged-chr7-65802893-3	+
chr4	70355570	70356891	Merged-chr4-70356190-6	+		chr5	28526086	28527272	Merged-chr5-28526656-5	+		chr3	70619718	70620719	Merged-chr3-70620219-1	+		chr7	66331498	66332499	Merged-chr7-66331999-1	+
chr4	70451707	70452714	Merged-chr4-70452211-2	+		chr5	29698170	29699171	Merged-chr5-29698671-1	+		chr3	75304725	75306390	Merged-chr3-75305441-7	+		chr7	66439018	66440019	Merged-chr7-66439519-1	+
chr4	70579022	70580373	Merged-chr4-70579698-2	+		chr5	29707886	29708887	Merged-chr5-29708387-1	+		chr3	75542545	75543958	Merged-chr3-75543287-4	+		chr7	67435694	67436695	Merged-chr7-67436195-1	+
chr4	70620949	70622440	Merged-chr4-70621695-2	+		chr5	30169866	30171021	Merged-chr5-30170437-4	+		chr3	77010037	77011038	Merged-chr3-77010538-1	+		chr7	67444953	67445954	Merged-chr7-67445454-1	+
chr4	72438292	72439293	Merged-chr4-72438793-1	+		chr5	30545431	30546533	Merged-chr5-30545985-3	+		chr3	78573790	78575564	Merged-chr3-78574677-2	+		chr7	67461521	67462522	Merged-chr7-67462022-1	+
chr4	73042563	73043564	Merged-chr4-73043064-1	+		chr5	30650723	30652527	Merged-chr5-30651581-3	+		chr3	78581216	78582217	Merged-chr3-78581717-1	+		chr7	67566335	67567410	Merged-chr7-67566878-4	+
chr4	73111140	73112141	Merged-chr4-73111641-1	+		chr5	31037648	31038649	Merged-chr5-31038149-1	+		chr3	79126480	79127848	Merged-chr3-79127078-4	+		chr7	67654824	67656047	Merged-chr7-67655462-3	+
chr4	75950455	75951602	Merged-chr4-75951029-2	+		chr5	31151499	31152546	Merged-chr5-31152023-2	+		chr3	79340339	79341471	Merged-chr3-79340912-5	+		chr7	71960345	71961441	Merged-chr7-71960892-4	+
chr4	75991459	75992471	Merged-chr4-75991965-2	+		chr5	31567760	31568913	Merged-chr5-31568322-7	+		chr3	79378769	79381051	Merged-chr3-79379885-5	+		chr7	73578976	73579977	Merged-chr7-73579477-1	+
chr4	81248813	81249984	Merged-chr4-81249405-5	+		chr5	31570645	31571732	Merged-chr5-31571170-6	+		chr3	79440836	79441882	Merged-chr3-79441358-7	+		chr7	73749633	73750778	Merged-chr7-73750222-3	+
chr4	82291067	82292886	Merged-chr4-82291874-4	+		chr5	31576172	31577295	Merged-chr5-31576733-7	+		chr3	79516612	79517749	Merged-chr3-79517174-3	+		chr7	75738596	75739850	Merged-chr7-75739226-4	+
chr4	82933282	82934620	Merged-chr4-82934043-6	+		chr5	31626996	31627997	Merged-chr5-31627497-1	+		chr3	79564668	79565807	Merged-chr3-79565238-2	+		chr7	75822174	75823175	Merged-chr7-75822675-1	+
chr4	83567468	83568925	Merged-chr4-83568176-7	+		chr5	32182656	32183828	Merged-chr5-32183271-4	+		chr3	79800298	79801532	Merged-chr3-79800948-5	+		chr7	76894492	76895493	Merged-chr7-76894993-1	+
chr4	83794094	83795096	Merged-chr4-83794595-2	+		chr5	32195523	32197377	Merged-chr5-32196216-7	+		chr3	79864966	79865967	Merged-chr3-79865467-1	+		chr7	78953705	78954706	Merged-chr7-78954206-1	+
chr4	83924860	83926248	Merged-chr4-83925534-6	+		chr5	32314295	32315477	Merged-chr5-32314886-4	+		chr3	79969053	79970257	Merged-chr3-79969658-4	+		chr7	79577661	79578662	Merged-chr7-79578162-1	+
chr4	84102446	84103607	Merged-chr4-84103047-5	+		chr5	32345706	32346916	Merged-chr5-32346334-6	+		chr3	80376329	80377427	Merged-chr3-80376878-2	+		chr7	80375033	80376123	Merged-chr7-80375581-3	+
chr4	84355931	84356971	Merged-chr4-84356451-2	+		chr5	32416417	32417597	Merged-chr5-32417021-6	+		chr3	81482552	81484010	Merged-chr3-81483325-5	+		chr7	80628382	80629510	Merged-chr7-80628923-5	+
chr4	84402924	84403925	Merged-chr4-84403425-1	+		chr5	32458481	32459582	Merged-chr5-32459018-7	+		chr3	81554309	81555315	Merged-chr3-81554812-2	+		chr7	80647255	80648347	Merged-chr7-80647803-3	+
chr4	84467505	84468600	Merged-chr4-84468050-4	+		chr5	33253284	33254285	Merged-chr5-33253785-1	+		chr3	82289949	82291296	Merged-chr3-82290549-6	+		chr7	80714985	80716071	Merged-chr7-80715529-4	+
chr4	84481614	84483419	Merged-chr4-84482626-3	+		chr5	33342957	33344145	Merged-chr5-33343570-3	+		chr3	83007103	83008208	Merged-chr3-83007655-6	+		chr7	80830093	80831137	Merged-chr7-80830615-2	+
chr4	84502851	84504038	Merged-chr4-84503441-3	+		chr5	33782131	33783276	Merged-chr5-33782704-7	+		chr3	84105803	84106804	Merged-chr3-84106304-1	+		chr7	80931043	80932044	Merged-chr7-80931544-1	+
chr4	84600619	84601920	Merged-chr4-84601270-2	+		chr5	34205419	34206427	Merged-chr5-34205923-2	+		chr3	84214343	84215468	Merged-chr3-84214921-7	+		chr7	81076240	81077633	Merged-chr7-81076990-3	+
chr4	84651384	84652487	Merged-chr4-84651929-3	+		chr5	34242400	34243401	Merged-chr5-34242901-1	+		chr3	84235111	84236518	Merged-chr3-84235810-4	+		chr7	81182264	81183265	Merged-chr7-81182765-1	+
chr4	84669011	84670012	Merged-chr4-84669512-1	+		chr5	34659839	34660865	Merged-chr5-34660354-7	+		chr3	84249797	84250798	Merged-chr3-84250298-1	+		chr7	81319237	81320238	Merged-chr7-81319738-1	+
chr4	85216756	85218067	Merged-chr4-85217412-2	+		chr5	35037133	35038229	Merged-chr5-35037681-2	+		chr3	84412533	84413666	Merged-chr3-84413106-6	+		chr7	81476577	81477578	Merged-chr7-81477078-1	+
chr4	86329389	86330390	Merged-chr4-86329890-1	+		chr5	35525254	35526255	Merged-chr5-35525755-1	+		chr3	84536586	84537720	Merged-chr3-84537180-4	+		chr7	81848978	81849979	Merged-chr7-81849479-1	+
chr4	86987578	86988579	Merged-chr4-86988079-1	+		chr5	35635572	35636573	Merged-chr5-35636073-1	+		chr3	84548937	84549938	Merged-chr3-84549438-1	+		chr7	81866578	81867579	Merged-chr7-81867079-1	+
chr4	87019480	87020589	Merged-chr4-87020035-2	+		chr5	35673280	35674834	Merged-chr5-35673904-7	+		chr3	85045989	85047105	Merged-chr3-85046561-3	+		chr7	83720041	83721042	Merged-chr7-83720542-1	+
chr4	87499956	87501000	Merged-chr4-87500483-3	+		chr5	35709946	35710947	Merged-chr5-35710447-1	+		chr3	85329536	85331065	Merged-chr3-85330279-6	+		chr7	84018366	84019367	Merged-chr7-84018867-1	+
chr4	88607695	88608854	Merged-chr4-88608252-3	+		chr5	35754924	35755995	Merged-chr5-35755456-3	+		chr3	86014063	86015266	Merged-chr3-86014665-2	+		chr7	87110137	87111443	Merged-chr7-87110825-5	+
chr4	88872559	88873560	Merged-chr4-88873060-1	+		chr5	36414464	36415530	Merged-chr5-36414997-4	+		chr3	86056396	86057769	Merged-chr3-86056992-5	+		chr7	89157088	89158106	Merged-chr7-89157597-2	+
chr4	88877985	88879209	Merged-chr4-88878607-6	+		chr5	36712643	36714331	Merged-chr5-36713285-7	+		chr3	86076285	86077536	Merged-chr3-86076864-5	+		chr7	89215902	89216903	Merged-chr7-89216403-1	+
chr4	89128157	89129455	Merged-chr4-89128808-7	+		chr5	36714518	36715595	Merged-chr5-36715047-3	+		chr3	86267892	86268893	Merged-chr3-86268393-1	+		chr7	89417740	89418957	Merged-chr7-89418321-3	+
chr4	89521778	89522779	Merged-chr4-89522279-1	+		chr5	36978058	36979640	Merged-chr5-36978746-5	+		chr3	86500231	86501232	Merged-chr3-86500732-1	+		chr7	89563137	89564279	Merged-chr7-89563723-4	+
chr4	89575225	89576273	Merged-chr4-89575749-2	+		chr5	37050577	37051598	Merged-chr5-37051088-2	+		chr3	87376807	87378082	Merged-chr3-87377445-2	+		chr7	89907574	89908747	Merged-chr7-89908184-3	+
chr4	92311548	92312725	Merged-chr4-92312137-2	+		chr5	37241587	37242588	Merged-chr5-37242088-1	+		chr3	89293490	89294549	Merged-chr3-89294019-7	+		chr7	94518725	94519726	Merged-chr7-94519226-1	+
chr4	92332558	92333559	Merged-chr4-92333059-1	+		chr5	37351571	37352572	Merged-chr5-37352072-1	+		chr3	89299428	89300533	Merged-chr3-89299991-7	+		chr7	96211244	96213747	Merged-chr7-96212696-7	+
chr4	94591959	94592983	Merged-chr4-94592471-2	+		chr5	37389100	37390573	Merged-chr5-37389921-7	+		chr3	90542442	90543443	Merged-chr3-90542943-1	+		chr7	96518881	96520123	Merged-chr7-96519465-3	+
chr4	94853868	94855072	Merged-chr4-94854463-3	+		chr5	37467215	37468216	Merged-chr5-37467716-1	+		chr3	90875166	90876299	Merged-chr3-90875733-2	+		chr7	96562549	96563697	Merged-chr7-96563118-3	+
chr4	95105789	95107446	Merged-chr4-95106507-5	+		chr5	37511862	37513466	Merged-chr5-37512659-5	+		chr3	91283805	91284806	Merged-chr3-91284306-1	+		chr7	96922536	96923537	Merged-chr7-96923037-1	+
chr4	95578742	95580270	Merged-chr4-95579482-6	+		chr5	37657679	37658680	Merged-chr5-37658180-1	+		chr3	92638053	92639410	Merged-chr3-92638687-7	+		chr7	97312911	97314005	Merged-chr7-97313458-2	+
chr4	95636596	95637686	Merged-chr4-95637139-3	+		chr5	37816756	37817884	Merged-chr5-37817320-2	+		chr3	92920297	92921298	Merged-chr3-92920798-1	+		chr7	98085022	98086023	Merged-chr7-98085523-1	+
chr4	95700143	95701181	Merged-chr4-95700662-2	+		chr5	38298235	38299267	Merged-chr5-38298751-2	+		chr3	94383340	94384341	Merged-chr3-94383841-1	+		chr7	98573020	98574021	Merged-chr7-98573521-1	+
chr4	95742500	95743501	Merged-chr4-95743001-1	+		chr5	40650234	40651235	Merged-chr5-40650735-1	+		chr3	94577472	94578473	Merged-chr3-94577973-1	+		chr7	98836050	98837559	Merged-chr7-98836769-3	+
chr4	96339174	96340350	Merged-chr4-96339759-5	+		chr5	43692288	43693403	Merged-chr5-43692854-4	+		chr3	94597776	94599248	Merged-chr3-94598512-2	+		chr7	99323230	99324231	Merged-chr7-99323731-1	+
chr4	96749556	96750721	Merged-chr4-96750149-3	+		chr5	43947717	43949037	Merged-chr5-43948406-7	+		chr3	94902348	94903349	Merged-chr3-94902849-1	+		chr7	99547622	99548899	Merged-chr7-99548262-3	+
chr4	97838302	97841399	Merged-chr4-97839390-6	+		chr5	45449628	45450783	Merged-chr5-45450212-7	+		chr3	94996430	94997680	Merged-chr3-94997055-2	+		chr7	99795039	99796260	Merged-chr7-99795625-6	+
chr4	97939123	97940370	Merged-chr4-97939721-5	+		chr5	47938465	47939558	Merged-chr5-47939012-2	+		chr3	95129286	95130330	Merged-chr3-95129808-2	+		chr7	100855632	100856633	Merged-chr7-100856133-1	+
chr4	97991916	97992917	Merged-chr4-97992417-1	+		chr5	50006823	50007929	Merged-chr5-50007376-2	+		chr3	95194497	95195627	Merged-chr3-95195049-6	+		chr7	101043662	101045022	Merged-chr7-101044424-5	+
chr4	98553622	98554667	Merged-chr4-98554145-2	+		chr5	51799107	51800317	Merged-chr5-51799676-7	+		chr3	95901594	95902868	Merged-chr3-95902193-4	+		chr7	104861066	104862067	Merged-chr7-104861567-1	+
chr4	99032014	99033969	Merged-chr4-99032992-2	+		chr5	51868045	51869046	Merged-chr5-51868546-1	+		chr3	96028990	96030191	Merged-chr3-96029629-4	+		chr7	105060582	105061583	Merged-chr7-105061083-1	+
chr4	100214129	100215325	Merged-chr4-100214705-6	+		chr5	52335162	52336252	Merged-chr5-52335709-5	+		chr3	96737339	96738340	Merged-chr3-96737840-1	+		chr7	105384155	105385156	Merged-chr7-105384656-1	+
chr4	100727538	100728705	Merged-chr4-100728122-2	+		chr5	52580124	52581125	Merged-chr5-52580625-1	+		chr3	96788065	96789359	Merged-chr3-96788701-7	+		chr7	106646416	106647417	Merged-chr7-106646917-1	+
chr4	101172423	101173586	Merged-chr4-101173005-2	+		chr5	53002301	53003476	Merged-chr5-53002884-7	+		chr3	96866225	96867226	Merged-chr3-96866726-1	+		chr7	107685269	107686444	Merged-chr7-107685835-5	+
chr4	101364559	101366452	Merged-chr4-101365251-7	+		chr5	53016149	53017400	Merged-chr5-53016834-7	+		chr3	97072169	97073262	Merged-chr3-97072715-3	+		chr7	107740650	107741651	Merged-chr7-107741151-1	+
chr4	103145984	103147110	Merged-chr4-103146547-2	+		chr5	54577742	54579319	Merged-chr5-54578593-3	+		chr3	97274536	97275714	Merged-chr3-97275111-5	+		chr7	108166213	108167214	Merged-chr7-108166714-1	+
chr4	104218525	104219603	Merged-chr4-104219071-3	+		chr5	59040525	59041526	Merged-chr5-59041026-1	+		chr3	97633315	97634679	Merged-chr3-97634026-3	+		chr7	108708660	108709661	Merged-chr7-108709161-1	+
chr4	104361113	104362156	Merged-chr4-104361635-2	+		chr5	60630066	60631067	Merged-chr5-60630567-1	+		chr3	98052646	98053885	Merged-chr3-98053268-3	+		chr7	109706907	109707908	Merged-chr7-109707408-1	+
chr4	104384739	104385993	Merged-chr4-104385332-5	+		chr5	62139847	62140848	Merged-chr5-62140348-1	+		chr3	98092773	98093778	Merged-chr3-98093276-2	+		chr7	110083393	110084457	Merged-chr7-110083918-3	+
chr4	104869460	104870555	Merged-chr4-104870030-5	+		chr5	64224363	64225469	Merged-chr5-64224902-5	+		chr3	98277476	98278506	Merged-chr3-98277991-2	+		chr7	110114296	110115424	Merged-chr7-110114873-5	+
chr4	104972303	104973659	Merged-chr4-104972958-4	+		chr5	65492191	65493380	Merged-chr5-65492800-7	+		chr3	98368062	98369464	Merged-chr3-98368721-6	+		chr7	110823401	110824402	Merged-chr7-110823902-1	+
chr4	105163760	105164761	Merged-chr4-105164261-1	+		chr5	65736988	65738080	Merged-chr5-65737537-3	+		chr3	98680444	98682949	Merged-chr3-98681935-6	+		chr7	111630888	111632110	Merged-chr7-111631536-5	+
chr4	105188551	105189703	Merged-chr4-105189125-5	+		chr5	66004376	66005943	Merged-chr5-66005138-6	+		chr3	98723679	98724680	Merged-chr3-98724180-1	+		chr7	112097780	112098907	Merged-chr7-112098344-2	+
chr4	105202385	105203561	Merged-chr4-105202973-2	+		chr5	66058530	66059531	Merged-chr5-66059031-1	+		chr3	100670444	100671445	Merged-chr3-100670945-1	+		chr7	112158201	112159202	Merged-chr7-112158702-1	+
chr4	105204888	105206053	Merged-chr4-105205445-3	+		chr5	66570326	66571327	Merged-chr5-66570827-1	+		chr3	102094539	102095540	Merged-chr3-102095040-1	+		chr7	112527914	112529314	Merged-chr7-112528670-3	+
chr4	105328249	105329604	Merged-chr4-105328890-7	+		chr5	66619954	66620980	Merged-chr5-66620466-3	+		chr3	102701026	102702027	Merged-chr3-102701527-1	+		chr7	114131628	114132638	Merged-chr7-114132133-2	+
chr4	106092080	106093387	Merged-chr4-106092668-5	+		chr5	66765554	66766555	Merged-chr5-66766055-1	+		chr3	103729388	103730389	Merged-chr3-103729889-1	+		chr7	116456570	116459693	Merged-chr7-116458327-8	+
chr4	106148318	106149452	Merged-chr4-106148875-5	+		chr5	66798079	66799330	Merged-chr5-66798705-2	+		chr3	104142053	104143194	Merged-chr3-104142624-2	+		chr7	117440814	117441856	Merged-chr7-117441329-3	+
chr4	106162928	106163929	Merged-chr4-106163429-1	+		chr5	66842333	66843334	Merged-chr5-66842834-1	+		chr3	104518713	104519764	Merged-chr3-104519232-4	+		chr7	118314033	118315378	Merged-chr7-118314684-3	+
chr4	106643377	106644378	Merged-chr4-106643878-1	+		chr5	68311570	68312571	Merged-chr5-68312071-1	+		chr3	104697510	104698896	Merged-chr3-104698185-3	+		chr7	118490926	118492261	Merged-chr7-118491613-7	+
chr4	106992110	106993111	Merged-chr4-106992611-1	+		chr5	72913834	72914938	Merged-chr5-72914388-7	+		chr3	104700981	104702126	Merged-chr3-104701537-5	+		chr7	118702783	118703784	Merged-chr7-118703284-1	+
chr4	107013103	107014137	Merged-chr4-107013620-2	+		chr5	73611062	73612063	Merged-chr5-73611563-1	+		chr3	105736856	105737892	Merged-chr3-105737374-2	+		chr7	119017755	119018756	Merged-chr7-119018256-1	+
chr4	107274284	107275316	Merged-chr4-107274800-2	+		chr5	74697122	74698236	Merged-chr5-74697670-5	+		chr3	106138847	106139848	Merged-chr3-106139348-1	+		chr7	119182914	119183915	Merged-chr7-119183415-1	+
chr4	107291992	107293228	Merged-chr4-107292610-2	+		chr5	74737901	74738991	Merged-chr5-74738452-7	+		chr3	106222436	106224249	Merged-chr3-106223343-2	+		chr7	120240209	120241210	Merged-chr7-120240710-1	+
chr4	107441616	107443368	Merged-chr4-107442551-7	+		chr5	74935815	74936816	Merged-chr5-74936316-1	+		chr3	107248700	107249837	Merged-chr3-107249253-6	+		chr7	120822914	120823915	Merged-chr7-120823415-1	+
chr4	107449053	107450342	Merged-chr4-107449650-4	+		chr5	75377263	75378536	Merged-chr5-75377846-7	+		chr3	107378897	107379942	Merged-chr3-107379420-2	+		chr7	121477520	121478521	Merged-chr7-121478021-1	+
chr4	107502809	107503810	Merged-chr4-107503310-1	+		chr5	76968932	76970041	Merged-chr5-76969491-7	+		chr3	107654776	107656571	Merged-chr3-107655802-3	+		chr7	125653990	125654991	Merged-chr7-125654491-1	+
chr4	109109008	109110018	Merged-chr4-109109513-2	+		chr5	77374694	77375821	Merged-chr5-77375279-6	+		chr3	107917625	107918807	Merged-chr3-107918201-3	+		chr7	125679894	125680895	Merged-chr7-125680395-1	+
chr4	109316918	109317941	Merged-chr4-109317430-2	+		chr5	77386616	77387736	Merged-chr5-77387194-5	+		chr3	108067246	108068322	Merged-chr3-108067774-3	+		chr7	126621548	126622549	Merged-chr7-126622049-1	+
chr4	109493350	109494495	Merged-chr4-109493905-3	+		chr5	85239244	85240245	Merged-chr5-85239745-1	+		chr3	108391618	108392952	Merged-chr3-108392282-7	+		chr7	126625159	126626352	Merged-chr7-126625755-4	+
chr4	110087492	110088554	Merged-chr4-110088023-2	+		chr5	85978336	85979337	Merged-chr5-85978837-1	+		chr3	108569366	108570367	Merged-chr3-108569867-1	+		chr7	127228430	127229460	Merged-chr7-127228942-3	+
chr4	111376813	111378310	Merged-chr4-111377663-6	+		chr5	87646595	87647738	Merged-chr5-87647172-5	+		chr3	108844048	108845049	Merged-chr3-108844549-1	+		chr7	127815619	127816620	Merged-chr7-127816120-1	+
chr4	111686890	111688058	Merged-chr4-111687467-6	+		chr5	87733729	87734730	Merged-chr5-87734230-1	+		chr3	108920284	108921391	Merged-chr3-108920851-7	+		chr7	127823041	127824042	Merged-chr7-127823542-1	+
chr4	112056833	112057880	Merged-chr4-112057357-2	+		chr5	89012534	89013535	Merged-chr5-89013035-1	+		chr3	108989454	108990695	Merged-chr3-108990076-5	+		chr7	128050396	128051397	Merged-chr7-128050897-1	+
chr4	114314830	114315900	Merged-chr4-114315361-3	+		chr5	91038399	91039442	Merged-chr5-91038918-6	+		chr3	109307041	109308238	Merged-chr3-109307621-7	+		chr7	128671739	128672875	Merged-chr7-128672321-4	+
chr4	114635533	114636994	Merged-chr4-114636224-5	+		chr5	92745488	92746674	Merged-chr5-92746045-5	+		chr3	110578943	110580042	Merged-chr3-110579496-6	+		chr7	128997187	128998188	Merged-chr7-128997688-1	+
chr4	114946987	114948086	Merged-chr4-114947549-3	+		chr5	92905276	92906419	Merged-chr5-92905831-4	+		chr3	110582459	110583720	Merged-chr3-110583114-6	+		chr7	129818626	129819770	Merged-chr7-129819195-5	+
chr4	115277894	115278922	Merged-chr4-115278404-3	+		chr5	92988416	92989468	Merged-chr5-92988945-7	+		chr3	110979428	110980429	Merged-chr3-110979929-1	+		chr7	129983852	129985095	Merged-chr7-129984474-2	+
chr4	115279360	115280361	Merged-chr4-115279861-1	+		chr5	98560872	98562075	Merged-chr5-98561461-6	+		chr3	112751241	112752242	Merged-chr3-112751742-1	+		chr7	130091802	130092803	Merged-chr7-130092303-1	+
chr4	115696183	115697184	Merged-chr4-115696684-1	+		chr5	100415810	100416979	Merged-chr5-100416360-7	+		chr3	113080829	113081830	Merged-chr3-113081330-1	+		chr7	131553268	131554443	Merged-chr7-131553856-2	+
chr4	115980090	115981254	Merged-chr4-115980693-3	+		chr5	100798045	100799170	Merged-chr5-100798603-7	+		chr3	115080169	115081355	Merged-chr3-115080729-7	+		chr7	132226195	132227694	Merged-chr7-132227006-3	+
chr4	116727007	116728317	Merged-chr4-116727616-3	+		chr5	100917159	100918160	Merged-chr5-100917660-1	+		chr3	115239518	115240519	Merged-chr3-115240019-1	+		chr7	132656074	132657450	Merged-chr7-132656678-6	+
chr4	116932783	116934772	Merged-chr4-116933778-2	+		chr5	101816391	101817607	Merged-chr5-101816986-5	+		chr3	115530087	115531088	Merged-chr3-115530588-1	+		chr7	132793012	132794013	Merged-chr7-132793513-1	+
chr4	117104993	117106119	Merged-chr4-117105562-4	+		chr5	101997037	101998038	Merged-chr5-101997538-1	+		chr3	115596115	115597287	Merged-chr3-115596721-4	+		chr7	132993242	132994243	Merged-chr7-132993743-1	+
chr4	117345827	117346828	Merged-chr4-117346328-1	+		chr5	102719132	102720232	Merged-chr5-102719690-6	+		chr3	115701354	115702355	Merged-chr3-115701855-1	+		chr7	133003055	133004160	Merged-chr7-133003617-3	+
chr4	117708651	117709652	Merged-chr4-117709152-1	+		chr5	103364906	103366838	Merged-chr5-103365564-7	+		chr3	116197540	116198753	Merged-chr3-116198148-6	+		chr7	133487718	133488719	Merged-chr7-133488219-1	+
chr4	118122339	118123340	Merged-chr4-118122840-1	+		chr5	103366906	103368025	Merged-chr5-103367486-5	+		chr3	116723207	116724274	Merged-chr3-116723735-4	+		chr7	133678409	133679410	Merged-chr7-133678910-1	+
chr4	118148310	118149789	Merged-chr4-118149173-6	+		chr5	103559732	103560765	Merged-chr5-103560249-2	+		chr3	116726155	116727190	Merged-chr3-116726673-2	+		chr7	133930982	133932205	Merged-chr7-133931585-6	+
chr4	118152925	118154207	Merged-chr4-118153566-2	+		chr5	103675973	103677292	Merged-chr5-103676673-3	+		chr3	116890391	116892484	Merged-chr3-116891326-7	+		chr7	135631631	135632632	Merged-chr7-135632132-1	+
chr4	119773820	119774821	Merged-chr4-119774321-1	+		chr5	103708651	103709697	Merged-chr5-103709177-3	+		chr3	117786972	117788513	Merged-chr3-117787738-5	+		chr7	138291034	138292035	Merged-chr7-138291535-1	+
chr4	119814160	119815419	Merged-chr4-119814745-6	+		chr5	103744160	103745161	Merged-chr5-103744661-1	+		chr3	117874569	117875874	Merged-chr3-117875268-3	+		chr7	138454419	138455524	Merged-chr7-138454972-2	+
chr4	120129051	120130206	Merged-chr4-120129634-3	+		chr5	105620209	105621210	Merged-chr5-105620710-1	+		chr3	118566497	118567570	Merged-chr3-118567039-6	+		chr7	138696819	138697820	Merged-chr7-138697320-1	+
chr4	120487157	120488559	Merged-chr4-120487858-2	+		chr5	105676626	105677746	Merged-chr5-105677186-2	+		chr3	118852260	118853365	Merged-chr3-118852818-5	+		chr7	138884578	138885579	Merged-chr7-138885079-1	+
chr4	121994726	121996603	Merged-chr4-121995665-2	+		chr5	107049462	107050589	Merged-chr5-107050026-2	+		chr3	119125666	119126775	Merged-chr3-119126221-2	+		chr7	139120798	139121799	Merged-chr7-139121299-1	+
chr4	122933563	122934741	Merged-chr4-122934161-4	+		chr5	107051330	107052493	Merged-chr5-107051901-3	+		chr3	119220253	119221254	Merged-chr3-119220754-1	+		chr7	139280810	139281941	Merged-chr7-139281380-5	+
chr4	125391895	125393003	Merged-chr4-125392449-2	+		chr5	107177563	107178564	Merged-chr5-107178064-1	+		chr3	119701065	119702144	Merged-chr3-119701594-5	+		chr7	139299849	139301117	Merged-chr7-139300537-4	+
chr4	126822941	126824129	Merged-chr4-126823535-2	+		chr5	107233292	107234293	Merged-chr5-107233793-1	+		chr3	120970760	120971761	Merged-chr3-120971261-1	+		chr7	139703144	139704145	Merged-chr7-139703645-1	+
chr4	126988173	126989174	Merged-chr4-126988674-1	+		chr5	110397817	110398818	Merged-chr5-110398318-1	+		chr3	121235457	121236458	Merged-chr3-121235958-1	+		chr7	142088469	142089665	Merged-chr7-142089036-3	+
chr4	127036832	127037981	Merged-chr4-127037407-2	+		chr5	110423097	110424098	Merged-chr5-110423598-1	+		chr3	121258497	121259624	Merged-chr3-121259061-2	+		chr7	142340101	142341102	Merged-chr7-142340602-1	+
chr4	127368106	127369107	Merged-chr4-127368607-1	+		chr5	110770000	110771162	Merged-chr5-110770616-7	+		chr3	121276728	121277855	Merged-chr3-121277292-2	+		chr7	142409345	142410393	Merged-chr7-142409871-4	+
chr4	127372916	127373917	Merged-chr4-127373417-1	+		chr5	111151811	111152858	Merged-chr5-111152328-3	+		chr3	121399355	121400547	Merged-chr3-121399934-7	+		chr7	142470292	142471366	Merged-chr7-142470844-4	+
chr4	128617670	128618980	Merged-chr4-128618286-7	+		chr5	111262171	111263172	Merged-chr5-111262672-1	+		chr3	121538477	121540779	Merged-chr3-121539831-8	+		chr7	143086535	143087854	Merged-chr7-143087202-4	+
chr4	129130041	129131315	Merged-chr4-129130704-4	+		chr5	111724603	111725830	Merged-chr5-111725228-6	+		chr3	121567239	121568461	Merged-chr3-121567854-3	+		chr7	143186518	143187519	Merged-chr7-143187019-1	+
chr4	130055234	130056368	Merged-chr4-130055799-4	+		chr5	112040648	112041649	Merged-chr5-112041149-1	+		chr3	121634646	121636279	Merged-chr3-121635446-7	+		chr7	143629168	143630293	Merged-chr7-143629734-3	+
chr4	130061195	130062588	Merged-chr4-130061892-2	+		chr5	112275836	112277227	Merged-chr5-112276639-7	+		chr3	121844622	121845623	Merged-chr3-121845123-1	+		chr7	143748159	143749178	Merged-chr7-143748668-4	+
chr4	130188403	130189615	Merged-chr4-130189019-4	+		chr5	112940710	112942333	Merged-chr5-112941522-2	+		chr3	121981065	121982066	Merged-chr3-121981566-1	+		chr7	144175344	144176522	Merged-chr7-144175957-4	+
chr4	130737568	130739007	Merged-chr4-130738288-2	+		chr5	113106377	113107556	Merged-chr5-113106967-2	+		chr3	122196406	122197479	Merged-chr3-122196943-6	+		chr7	144377947	144378948	Merged-chr7-144378448-1	+
chr4	131977095	131978207	Merged-chr4-131977651-2	+		chr5	113138088	113139340	Merged-chr5-113138682-7	+		chr3	122483059	122484060	Merged-chr3-122483560-1	+		chr7	144415351	144416375	Merged-chr7-144415863-3	+
chr4	132963404	132964405	Merged-chr4-132963905-1	+		chr5	113164505	113165787	Merged-chr5-113165136-7	+		chr3	122540659	122541832	Merged-chr3-122541263-4	+		chr7	145030411	145031579	Merged-chr7-145030981-6	+
chr4	134137443	134138444	Merged-chr4-134137944-1	+		chr5	113297785	113298786	Merged-chr5-113298286-1	+		chr3	122545068	122546203	Merged-chr3-122545630-4	+		chr7	145197995	145198996	Merged-chr7-145198496-1	+
chr4	134319452	134320453	Merged-chr4-134319953-1	+		chr5	113672236	113673237	Merged-chr5-113672737-1	+		chr3	122921578	122922579	Merged-chr3-122922079-1	+		chr7	145249786	145250787	Merged-chr7-145250287-1	+
chr4	135044718	135045777	Merged-chr4-135045257-5	+		chr5	113875322	113876431	Merged-chr5-113875883-3	+		chr3	123515658	123517425	Merged-chr3-123516434-4	+		chr8	3352720	3353721	Merged-chr8-3353221-1	+
chr4	135256373	135257374	Merged-chr4-135256874-1	+		chr5	114021193	114022194	Merged-chr5-114021694-1	+		chr3	123527592	123528727	Merged-chr3-123528163-3	+		chr8	3606033	3607183	Merged-chr8-3606632-3	+
chr4	137331861	137332862	Merged-chr4-137332362-1	+		chr5	114051994	114053068	Merged-chr5-114052527-7	+		chr3	123919140	123920141	Merged-chr3-123919641-1	+		chr8	4027258	4028259	Merged-chr8-4027759-1	+
chr4	137769085	137770086	Merged-chr4-137769586-1	+		chr5	114152293	114154581	Merged-chr5-114153162-7	+		chr3	125845812	125846920	Merged-chr3-125846366-2	+		chr8	10541911	10542912	Merged-chr8-10542412-1	+
chr4	141122592	141123730	Merged-chr4-141123149-3	+		chr5	114369948	114370949	Merged-chr5-114370449-1	+		chr3	125924264	125925375	Merged-chr3-125924820-2	+		chr8	10921123	10922124	Merged-chr8-10921624-1	+
chr4	141179812	141180875	Merged-chr4-141180339-3	+		chr5	114392889	114393890	Merged-chr5-114393390-1	+		chr3	125940232	125941405	Merged-chr3-125940804-6	+		chr8	11155565	11156566	Merged-chr8-11156066-1	+
chr4	141210085	141211355	Merged-chr4-141210704-6	+		chr5	114560467	114561597	Merged-chr5-114561008-4	+		chr3	126003568	126004760	Merged-chr3-126004164-2	+		chr8	12196793	12197794	Merged-chr8-12197294-1	+
chr4	141334557	141335730	Merged-chr4-141335144-2	+		chr5	114564787	114565908	Merged-chr5-114565354-7	+		chr3	126685120	126686420	Merged-chr3-126685770-2	+		chr8	13036260	13037261	Merged-chr8-13036761-1	+
chr4	141690992	141691993	Merged-chr4-141691493-1	+		chr5	114571128	114572129	Merged-chr5-114571629-1	+		chr3	127720462	127721521	Merged-chr3-127720986-3	+		chr8	13516199	13517495	Merged-chr8-13516875-6	+
chr4	142113089	142114661	Merged-chr4-142113822-6	+		chr5	114596518	114597636	Merged-chr5-114597088-5	+		chr3	128217539	128218652	Merged-chr3-128218087-7	+		chr8	14931172	14932173	Merged-chr8-14931673-1	+
chr4	142618456	142619604	Merged-chr4-142619030-2	+		chr5	114678209	114679210	Merged-chr5-114678710-1	+		chr3	128226384	128227508	Merged-chr3-128226957-7	+		chr8	14940130	14941131	Merged-chr8-14940631-1	+
chr4	144406957	144407958	Merged-chr4-144407458-1	+		chr5	114978312	114979857	Merged-chr5-114979143-6	+		chr3	128287794	128288795	Merged-chr3-128288295-1	+		chr8	17874682	17875683	Merged-chr8-17875183-1	+
chr4	144430135	144431782	Merged-chr4-144430864-3	+		chr5	115133543	115135329	Merged-chr5-115134559-7	+		chr3	128348423	128349911	Merged-chr3-128349159-3	+		chr8	19402145	19403146	Merged-chr8-19402646-1	+
chr4	144912979	144914031	Merged-chr4-144913505-2	+		chr5	115145260	115146261	Merged-chr5-115145761-1	+		chr3	129103625	129104683	Merged-chr3-129104154-2	+		chr8	20980017	20981018	Merged-chr8-20980518-1	+
chr4	144972404	144973644	Merged-chr4-144972996-5	+		chr5	115157818	115158963	Merged-chr5-115158393-7	+		chr3	129224316	129225688	Merged-chr3-129224962-7	+		chr8	21964169	21965170	Merged-chr8-21964670-1	+
chr4	145286268	145287502	Merged-chr4-145286871-4	+		chr5	115403889	115404896	Merged-chr5-115404393-2	+		chr3	129256310	129257464	Merged-chr3-129256895-3	+		chr8	22744647	22745648	Merged-chr8-22745148-1	+
chr4	146059048	146060049	Merged-chr4-146059549-1	+		chr5	115491563	115492611	Merged-chr5-115492089-6	+		chr3	129272842	129273898	Merged-chr3-129273373-5	+		chr8	23417493	23418494	Merged-chr8-23417994-1	+
chr4	146734678	146735679	Merged-chr4-146735179-1	+		chr5	115652445	115653519	Merged-chr5-115652990-7	+		chr3	129331883	129333069	Merged-chr3-129332493-7	+		chr8	25150462	25152035	Merged-chr8-25151176-3	+
chr4	147083915	147084916	Merged-chr4-147084416-1	+		chr5	117466865	117467891	Merged-chr5-117467377-3	+		chr3	129378722	129379723	Merged-chr3-129379223-1	+		chr8	25699744	25700745	Merged-chr8-25700245-1	+
chr4	147122167	147123736	Merged-chr4-147122965-5	+		chr5	117827042	117828112	Merged-chr5-117827568-4	+		chr3	129380376	129382853	Merged-chr3-129381590-7	+		chr8	26556497	26557498	Merged-chr8-26556998-1	+
chr4	147510865	147511866	Merged-chr4-147511366-1	+		chr5	117841742	117842743	Merged-chr5-117842243-1	+		chr3	129548385	129550339	Merged-chr3-129549485-3	+		chr8	27109932	27110933	Merged-chr8-27110433-1	+
chr4	147965341	147966514	Merged-chr4-147965931-5	+		chr5	117946522	117947523	Merged-chr5-117947023-1	+		chr3	129581830	129583026	Merged-chr3-129582422-7	+		chr8	27678867	27679868	Merged-chr8-27679368-1	+
chr4	148114712	148115818	Merged-chr4-148115288-6	+		chr5	118030824	118031963	Merged-chr5-118031394-2	+		chr3	129591062	129593673	Merged-chr3-129592158-9	+		chr8	31753866	31754867	Merged-chr8-31754367-1	+
chr4	148229344	148230345	Merged-chr4-148229845-1	+		chr5	118037380	118038504	Merged-chr5-118037958-7	+		chr3	129796975	129798336	Merged-chr3-129797654-7	+		chr8	31917957	31918958	Merged-chr8-31918458-1	+
chr4	149440066	149441230	Merged-chr4-149440636-3	+		chr5	118088847	118089910	Merged-chr5-118089379-2	+		chr3	129923354	129924355	Merged-chr3-129923855-1	+		chr8	32346969	32347970	Merged-chr8-32347470-1	+
chr4	149782741	149784392	Merged-chr4-149783524-5	+		chr5	118404078	118405109	Merged-chr5-118404590-3	+		chr3	130310526	130311599	Merged-chr3-130311056-5	+		chr8	33721633	33722696	Merged-chr8-33722156-4	+
chr4	149916419	149917420	Merged-chr4-149916920-1	+		chr5	118413155	118414246	Merged-chr5-118413695-7	+		chr3	130684416	130685562	Merged-chr3-130684987-7	+		chr8	33792392	33793393	Merged-chr8-33792893-1	+
chr4	150401742	150402854	Merged-chr4-150402306-5	+		chr5	118574055	118575073	Merged-chr5-118574564-2	+		chr3	131046002	131047003	Merged-chr3-131046503-1	+		chr8	34215296	34216321	Merged-chr8-34215805-3	+
chr4	150591799	150592800	Merged-chr4-150592300-1	+		chr5	118606393	118607394	Merged-chr5-118606894-1	+		chr3	131337248	131338625	Merged-chr3-131337959-3	+		chr8	34622132	34623347	Merged-chr8-34622771-3	+
chr4	150694273	150695568	Merged-chr4-150694920-4	+		chr5	118742655	118743656	Merged-chr5-118743156-1	+		chr3	131358715	131359729	Merged-chr3-131359222-3	+		chr8	35307244	35308414	Merged-chr8-35307801-3	+
chr4	150974932	150976025	Merged-chr4-150975479-2	+		chr5	118870696	118871697	Merged-chr5-118871197-1	+		chr3	132120909	132121910	Merged-chr3-132121410-1	+		chr8	36472558	36473559	Merged-chr8-36473059-1	+
chr4	151850983	151851984	Merged-chr4-151851484-1	+		chr5	120535885	120536891	Merged-chr5-120536388-2	+		chr3	132814367	132815557	Merged-chr3-132814933-3	+		chr8	36677396	36678578	Merged-chr8-36677993-3	+
chr4	152678150	152679725	Merged-chr4-152679015-5	+		chr5	120937233	120938696	Merged-chr5-120937952-5	+		chr3	132907265	132908508	Merged-chr3-132907898-7	+		chr8	36731658	36733090	Merged-chr8-36732443-3	+
chr4	152709622	152710623	Merged-chr4-152710123-1	+		chr5	121407565	121408704	Merged-chr5-121408109-4	+		chr3	133278667	133279668	Merged-chr3-133279168-1	+		chr8	40355535	40356549	Merged-chr8-40356042-2	+
chr4	153110022	153111669	Merged-chr4-153110809-4	+		chr5	121811178	121812295	Merged-chr5-121811737-2	+		chr3	133763329	133764564	Merged-chr3-133763922-6	+		chr8	40584482	40585483	Merged-chr8-40584983-1	+
chr4	154065057	154066058	Merged-chr4-154065558-1	+		chr5	122166572	122167624	Merged-chr5-122167098-2	+		chr3	135255446	135256567	Merged-chr3-135255998-3	+		chr8	40609558	40610664	Merged-chr8-40610105-7	+
chr5	3300590	3301626	Merged-chr5-3301108-2	+		chr5	122268866	122269867	Merged-chr5-122269367-1	+		chr3	135259884	135261020	Merged-chr3-135260452-2	+		chr8	40945859	40946860	Merged-chr8-40946360-1	+
chr5	3516290	3517451	Merged-chr5-3516861-5	+		chr5	122295047	122296160	Merged-chr5-122295604-2	+		chr3	135474583	135475759	Merged-chr3-135475170-7	+		chr8	41056917	41058023	Merged-chr8-41057485-4	+
chr5	3544596	3545597	Merged-chr5-3545097-1	+		chr5	122314518	122315625	Merged-chr5-122315080-7	+		chr3	135481372	135482373	Merged-chr3-135481873-1	+		chr8	44831095	44832356	Merged-chr8-44831726-2	+
chr5	3893199	3894343	Merged-chr5-3893786-4	+		chr5	122319323	122320754	Merged-chr5-122319978-4	+		chr3	135669068	135670179	Merged-chr3-135669637-3	+		chr8	45719446	45720503	Merged-chr8-45719971-3	+
chr5	4191906	4192977	Merged-chr5-4192451-4	+		chr5	122324575	122325872	Merged-chr5-122325221-5	+		chr3	135698215	135699216	Merged-chr3-135698716-1	+		chr8	46236312	46237373	Merged-chr8-46236843-2	+
chr5	4561587	4562588	Merged-chr5-4562088-1	+		chr5	122518450	122519647	Merged-chr5-122519016-6	+		chr3	136969354	136970576	Merged-chr3-136969989-5	+		chr8	50144967	50145968	Merged-chr8-50145468-1	+
chr5	4867845	4869070	Merged-chr5-4868451-4	+		chr5	122576774	122577907	Merged-chr5-122577357-3	+		chr3	137510821	137511940	Merged-chr3-137511381-2	+		chr8	56529890	56530891	Merged-chr8-56530391-1	+
chr5	5354645	5355920	Merged-chr5-5355283-2	+		chr5	122620948	122621949	Merged-chr5-122621449-1	+		chr3	138134082	138135154	Merged-chr3-138134622-3	+		chr8	57320674	57322419	Merged-chr8-57321662-4	+
chr5	5482827	5484558	Merged-chr5-5483803-3	+		chr5	123024766	123025889	Merged-chr5-123025319-4	+		chr3	138250894	138251895	Merged-chr3-138251395-1	+		chr8	60954025	60955282	Merged-chr8-60954686-7	+
chr5	5573459	5574596	Merged-chr5-5574039-3	+		chr5	123083139	123084140	Merged-chr5-123083640-1	+		chr3	138293118	138294131	Merged-chr3-138293625-2	+		chr8	65067617	65068630	Merged-chr8-65068124-2	+
chr5	5704747	5705748	Merged-chr5-5705248-1	+		chr5	123098057	123099058	Merged-chr5-123098558-1	+		chr3	138515234	138516491	Merged-chr3-138515885-6	+		chr8	65528989	65529990	Merged-chr8-65529490-1	+
chr5	7954784	7955785	Merged-chr5-7955285-1	+		chr5	123190941	123192265	Merged-chr5-123191550-3	+		chr3	138535259	138536624	Merged-chr3-138535983-4	+		chr8	67973854	67974995	Merged-chr8-67974435-5	+
chr5	8048399	8049400	Merged-chr5-8048900-1	+		chr5	123251599	123252664	Merged-chr5-123252140-4	+		chr3	138601177	138602178	Merged-chr3-138601678-1	+		chr8	68217990	68219181	Merged-chr8-68218583-4	+
chr5	8683412	8684413	Merged-chr5-8683913-1	+		chr5	123355581	123358010	Merged-chr5-123356708-8	+		chr3	138832569	138833570	Merged-chr3-138833070-1	+		chr8	69012208	69013209	Merged-chr8-69012709-1	+
chr5	8685629	8687293	Merged-chr5-8686307-4	+		chr5	123827295	123828455	Merged-chr5-123827886-7	+		chr3	141134184	141135261	Merged-chr3-141134723-2	+		chr8	70559815	70560978	Merged-chr8-70560397-2	+
chr5	9055812	9056839	Merged-chr5-9056322-3	+		chr5	123865140	123866231	Merged-chr5-123865688-4	+		chr3	141140884	141141891	Merged-chr3-141141388-2	+		chr8	70681943	70683063	Merged-chr8-70682492-5	+
chr5	9339170	9340171	Merged-chr5-9339671-1	+		chr5	123906568	123907675	Merged-chr5-123907124-7	+		chr3	141451888	141452889	Merged-chr3-141452389-1	+		chr8	71518508	71519596	Merged-chr8-71519052-2	+
chr5	9622527	9623817	Merged-chr5-9623171-3	+		chr5	123980449	123981534	Merged-chr5-123980985-3	+		chr3	141476176	141477264	Merged-chr3-141476724-4	+		chr8	71580193	71581333	Merged-chr8-71580749-5	+
chr5	10632766	10633767	Merged-chr5-10633267-1	+		chr5	124006782	124007794	Merged-chr5-124007288-2	+		chr3	141831081	141832082	Merged-chr3-141831582-1	+		chr8	72295287	72296369	Merged-chr8-72295825-3	+
chr5	13636242	13637311	Merged-chr5-13636770-3	+		chr5	124015511	124017032	Merged-chr5-124016351-7	+		chr3	141838502	141839676	Merged-chr3-141839086-3	+		chr8	75026005	75027008	Merged-chr8-75026507-2	+
chr5	14509238	14510239	Merged-chr5-14509739-1	+		chr5	124046654	124047727	Merged-chr5-124047181-6	+		chr3	141887488	141888489	Merged-chr3-141887989-1	+		chr8	77260979	77262378	Merged-chr8-77261643-3	+
chr5	14806786	14807996	Merged-chr5-14807400-5	+		chr5	124051769	124052800	Merged-chr5-124052288-4	+		chr3	142033796	142034817	Merged-chr3-142034307-2	+		chr8	77617714	77618715	Merged-chr8-77618215-1	+
chr5	15506504	15507757	Merged-chr5-15507063-7	+		chr5	124240823	124241958	Merged-chr5-124241391-2	+		chr3	142274070	142275174	Merged-chr3-142274620-3	+		chr8	79561575	79562729	Merged-chr8-79562163-4	+
chr5	15837732	15838903	Merged-chr5-15838289-4	+		chr5	124467717	124468718	Merged-chr5-124468218-1	+		chr3	142321518	142322620	Merged-chr3-142322075-3	+		chr8	80948180	80949208	Merged-chr8-80948694-2	+
chr5	16370513	16371630	Merged-chr5-16371071-4	+		chr5	124506371	124507372	Merged-chr5-124506872-1	+		chr3	142439358	142440422	Merged-chr3-142439889-4	+		chr8	81860428	81861647	Merged-chr8-81861038-2	+
chr5	16973034	16974071	Merged-chr5-16973553-2	+		chr5	124509317	124510521	Merged-chr5-124509890-7	+		chr3	142554869	142556270	Merged-chr3-142555519-7	+		chr8	81865287	81867079	Merged-chr8-81866249-7	+
chr5	17419260	17420263	Merged-chr5-17419762-3	+		chr5	124899748	124901474	Merged-chr5-124900675-6	+		chr3	142745915	142746916	Merged-chr3-142746416-1	+		chr8	83619377	83620526	Merged-chr8-83619949-7	+
chr5	17711612	17712613	Merged-chr5-17712113-1	+		chr5	124919268	124920621	Merged-chr5-124920037-5	+		chr3	142772960	142773961	Merged-chr3-142773461-1	+		chr8	83772495	83773564	Merged-chr8-83773025-6	+
chr5	17765634	17766635	Merged-chr5-17766135-1	+		chr5	125252180	125253181	Merged-chr5-125252681-1	+		chr3	144010225	144011365	Merged-chr3-144010795-2	+		chr8	84038780	84039781	Merged-chr8-84039281-1	+
chr5	17815679	17816680	Merged-chr5-17816180-1	+		chr5	125273379	125274406	Merged-chr5-125273892-3	+		chr3	144185133	144186302	Merged-chr3-144185714-7	+		chr8	84041671	84042874	Merged-chr8-84042264-5	+
chr5	17848848	17850035	Merged-chr5-17849459-3	+		chr5	125350805	125351806	Merged-chr5-125351306-1	+		chr3	144556607	144557676	Merged-chr3-144557132-3	+		chr8	85378951	85380120	Merged-chr8-85379517-6	+
chr5	17888954	17890103	Merged-chr5-17889519-3	+		chr5	125391229	125392230	Merged-chr5-125391730-1	+		chr3	145473641	145474911	Merged-chr3-145474276-2	+		chr8	86458772	86459804	Merged-chr8-86459288-2	+
chr5	20055930	20057132	Merged-chr5-20056508-6	+		chr5	125426169	125427170	Merged-chr5-125426670-1	+		chr3	145582756	145584107	Merged-chr3-145583428-5	+		chr8	86887846	86889063	Merged-chr8-86888447-4	+
chr5	20157008	20158046	Merged-chr5-20157527-2	+		chr5	127235046	127236047	Merged-chr5-127235547-1	+		chr3	145762695	145763830	Merged-chr3-145763237-6	+		chr8	88160929	88162062	Merged-chr8-88161487-4	+
chr5	20226209	20227478	Merged-chr5-20226809-7	+		chr5	127405103	127406173	Merged-chr5-127405638-2	+		chr3	145775442	145776549	Merged-chr3-145775991-4	+		chr8	88297723	88298724	Merged-chr8-88298224-1	+
chr5	20258803	20259893	Merged-chr5-20259348-2	+		chr5	128014770	128015771	Merged-chr5-128015271-1	+		chr3	145914942	145916624	Merged-chr3-145915783-2	+		chr8	89272215	89273216	Merged-chr8-89272716-1	+
chr5	20320045	20321681	Merged-chr5-20320786-6	+		chr5	129189577	129190578	Merged-chr5-129190078-1	+		chr3	145968866	145969987	Merged-chr3-145969424-7	+		chr8	89442456	89443457	Merged-chr8-89442957-1	+
chr5	20858204	20859296	Merged-chr5-20858742-4	+		chr5	132982578	132983592	Merged-chr5-132983085-2	+		chr3	145991997	145993130	Merged-chr3-145992566-4	+		chr8	92853117	92854118	Merged-chr8-92853618-1	+
chr5	20929748	20930749	Merged-chr5-20930249-1	+		chr5	134289845	134290965	Merged-chr5-134290394-3	+		chr3	146037520	146038650	Merged-chr3-146038099-3	+		chr8	94171704	94173376	Merged-chr8-94172506-7	+
chr5	21188612	21189613	Merged-chr5-21189113-1	+		chr5	134688303	134689429	Merged-chr5-134688879-7	+		chr3	146223903	146225003	Merged-chr3-146224443-3	+		chr8	94532477	94533739	Merged-chr8-94533122-5	+
chr5	24956631	24957683	Merged-chr5-24957164-3	+		chr5	134906819	134907920	Merged-chr5-134907383-6	+		chr3	146264808	146266429	Merged-chr3-146265758-6	+		chr8	95358154	95359155	Merged-chr8-95358655-1	+
chr5	25163860	25166000	Merged-chr5-25164964-3	+		chr5	134950964	134952118	Merged-chr5-134951551-7	+		chr3	146267922	146269056	Merged-chr3-146268505-7	+		chr8	100890382	100891383	Merged-chr8-100890883-1	+
chr5	25619047	25620048	Merged-chr5-25619548-1	+		chr5	134958794	134960317	Merged-chr5-134959442-5	+		chr3	146414107	146415369	Merged-chr3-146414672-7	+		chr8	103854977	103855978	Merged-chr8-103855478-1	+
chr5	28093559	28094829	Merged-chr5-28094194-2	+		chr5	134985540	134986804	Merged-chr5-134986195-7	+		chr3	146442710	146443928	Merged-chr3-146443293-7	+		chr8	104061013	104062254	Merged-chr8-104061619-6	+
chr5	29467487	29468683	Merged-chr5-29468091-3	+		chr5	135089254	135090364	Merged-chr5-135089808-6	+		chr3	146778037	146779211	Merged-chr3-146778636-3	+		chr8	104076644	104077834	Merged-chr8-104077233-4	+
chr5	30342606	30343707	Merged-chr5-30343147-5	+		chr5	135521996	135523005	Merged-chr5-135522502-3	+		chr3	148894929	148895930	Merged-chr3-148895430-1	+		chr8	104121369	104122530	Merged-chr8-104121961-4	+
chr5	30391176	30392177	Merged-chr5-30391677-1	+		chr5	135544785	135545939	Merged-chr5-135545378-7	+		chr3	148964794	148965980	Merged-chr3-148965358-3	+		chr8	105368109	105369110	Merged-chr8-105368610-1	+
chr5	31872936	31874043	Merged-chr5-31873478-3	+		chr5	135688476	135689758	Merged-chr5-135689112-7	+		chr3	149220049	149221121	Merged-chr3-149220579-6	+		chr8	105727497	105728498	Merged-chr8-105727998-1	+
chr5	31876342	31877446	Merged-chr5-31876886-3	+		chr5	135694891	135695971	Merged-chr5-135695429-7	+		chr3	149235886	149237130	Merged-chr3-149236518-4	+		chr8	105780103	105781104	Merged-chr8-105780604-1	+
chr5	32086478	32087529	Merged-chr5-32087004-2	+		chr5	135777500	135779000	Merged-chr5-135778404-7	+		chr3	149273809	149274934	Merged-chr3-149274355-5	+		chr8	105873874	105874915	Merged-chr8-105874398-3	+
chr5	32446194	32447283	Merged-chr5-32446730-3	+		chr5	135835070	135836240	Merged-chr5-135835652-7	+		chr3	149278958	149280808	Merged-chr3-149279880-4	+		chr8	105892566	105894042	Merged-chr8-105893226-5	+
chr5	34547028	34548029	Merged-chr5-34547529-1	+		chr5	135884376	135885377	Merged-chr5-135884877-1	+		chr3	149437325	149438680	Merged-chr3-149437955-6	+		chr8	106525152	106526153	Merged-chr8-106525653-1	+
chr5	34574397	34575398	Merged-chr5-34574898-1	+		chr5	135913433	135915173	Merged-chr5-135914345-4	+		chr3	149705122	149706285	Merged-chr3-149705695-5	+		chr8	106655333	106656954	Merged-chr8-106656144-2	+
chr5	35661818	35662819	Merged-chr5-35662319-1	+		chr5	135962236	135963332	Merged-chr5-135962787-7	+		chr3	150151285	150152398	Merged-chr3-150151841-7	+		chr8	106927040	106928041	Merged-chr8-106927541-1	+
chr5	35782517	35783518	Merged-chr5-35783018-1	+		chr5	136034296	136035297	Merged-chr5-136034797-1	+		chr3	151716070	151717071	Merged-chr3-151716571-1	+		chr8	106972355	106973356	Merged-chr8-106972856-1	+
chr5	36761995	36763201	Merged-chr5-36762598-2	+		chr5	136051168	136054017	Merged-chr5-136052527-11	+		chr3	152460207	152461491	Merged-chr3-152460866-5	+		chr8	107197555	107198735	Merged-chr8-107198151-6	+
chr5	38004603	38005604	Merged-chr5-38005104-1	+		chr5	136066365	136067366	Merged-chr5-136066866-1	+		chr3	152760729	152761946	Merged-chr3-152761338-2	+		chr8	108714456	108715709	Merged-chr8-108715078-7	+
chr5	38077155	38078156	Merged-chr5-38077656-1	+		chr5	136395631	136397114	Merged-chr5-136396330-5	+		chr3	152799564	152800662	Merged-chr3-152800104-7	+		chr8	108955579	108956580	Merged-chr8-108956080-1	+
chr5	38388232	38389337	Merged-chr5-38388771-3	+		chr5	136721069	136722288	Merged-chr5-136721658-3	+		chr3	153198122	153199366	Merged-chr3-153198720-6	+		chr8	109617403	109618404	Merged-chr8-109617904-1	+
chr5	38620700	38621818	Merged-chr5-38621256-3	+		chr5	136970351	136971421	Merged-chr5-136970888-5	+		chr3	153281681	153282696	Merged-chr3-153282189-2	+		chr8	110938653	110939654	Merged-chr8-110939154-1	+
chr5	41406714	41407715	Merged-chr5-41407215-1	+		chr5	137012136	137013137	Merged-chr5-137012637-1	+		chr3	153643199	153644658	Merged-chr3-153643892-7	+		chr8	111784985	111785986	Merged-chr8-111785486-1	+
chr5	42412051	42413253	Merged-chr5-42412652-2	+		chr5	137079589	137080693	Merged-chr5-137080122-4	+		chr3	153698952	153699953	Merged-chr3-153699453-1	+		chr8	111887687	111888883	Merged-chr8-111888285-2	+
chr5	42969789	42971359	Merged-chr5-42970540-3	+		chr5	137128958	137130946	Merged-chr5-137129719-7	+		chr3	153864553	153865554	Merged-chr3-153865054-1	+		chr8	111960568	111961569	Merged-chr8-111961069-1	+
chr5	44226167	44227386	Merged-chr5-44226772-7	+		chr5	137518303	137519304	Merged-chr5-137518804-1	+		chr3	153876779	153878309	Merged-chr3-153877544-2	+		chr8	113848113	113849155	Merged-chr8-113848634-2	+
chr5	45402258	45403259	Merged-chr5-45402759-1	+		chr5	137706483	137707643	Merged-chr5-137707061-7	+		chr3	153935678	153938256	Merged-chr3-153937308-8	+		chr8	113988737	113989738	Merged-chr8-113989238-1	+
chr5	45425042	45426933	Merged-chr5-45426065-6	+		chr5	137740920	137742033	Merged-chr5-137741488-7	+		chr3	154593716	154594807	Merged-chr3-154594254-3	+		chr8	115429095	115430096	Merged-chr8-115429596-1	+
chr5	46149583	46150584	Merged-chr5-46150084-1	+		chr5	138994311	138996538	Merged-chr5-138995431-7	+		chr3	155098972	155100039	Merged-chr3-155099498-4	+		chr8	117197705	117198823	Merged-chr8-117198273-5	+
chr5	46907945	46909127	Merged-chr5-46908536-2	+		chr5	139080971	139082460	Merged-chr5-139081640-4	+		chr3	155578746	155579772	Merged-chr3-155579259-2	+		chr8	117454335	117455336	Merged-chr8-117454836-1	+
chr5	48125687	48126742	Merged-chr5-48126215-2	+		chr5	139200109	139201207	Merged-chr5-139200641-7	+		chr3	155962198	155963199	Merged-chr3-155962699-1	+		chr8	117464805	117466013	Merged-chr8-117465409-2	+
chr5	48136324	48137338	Merged-chr5-48136831-2	+		chr5	139215345	139216554	Merged-chr5-139215950-2	+		chr3	156920282	156921283	Merged-chr3-156920783-1	+		chr8	118406917	118408079	Merged-chr8-118407495-3	+
chr5	48460103	48461104	Merged-chr5-48460604-1	+		chr5	139227180	139228181	Merged-chr5-139227681-1	+		chr3	157716983	157718153	Merged-chr3-157717586-5	+		chr8	118679115	118680294	Merged-chr8-118679724-5	+
chr5	48544358	48545359	Merged-chr5-48544859-1	+		chr5	139316929	139318074	Merged-chr5-139317488-7	+		chr3	157911452	157913014	Merged-chr3-157912299-7	+		chr8	119369307	119370308	Merged-chr8-119369808-1	+
chr5	49370482	49371529	Merged-chr5-49371006-2	+		chr5	139424908	139425909	Merged-chr5-139425409-1	+		chr3	157952567	157953653	Merged-chr3-157953102-4	+		chr8	119473650	119474651	Merged-chr8-119474151-1	+
chr5	50031542	50032813	Merged-chr5-50032185-4	+		chr5	139478650	139479766	Merged-chr5-139479202-4	+		chr3	157955753	157957025	Merged-chr3-157956389-2	+		chr8	119585561	119586644	Merged-chr8-119586106-5	+
chr5	52878753	52879754	Merged-chr5-52879254-1	+		chr5	139484002	139485068	Merged-chr5-139484529-7	+		chr3	157993087	157994907	Merged-chr3-157993739-7	+		chr8	120309217	120310218	Merged-chr8-120309718-1	+
chr5	52940476	52942245	Merged-chr5-52941361-2	+		chr5	139494755	139495876	Merged-chr5-139495302-5	+		chr3	157995284	157996285	Merged-chr3-157995785-1	+		chr8	120677675	120679007	Merged-chr8-120678341-2	+
chr5	53042227	53043228	Merged-chr5-53042728-1	+		chr5	139500623	139501624	Merged-chr5-139501124-1	+		chr3	159115780	159116781	Merged-chr3-159116281-1	+		chr8	121451169	121452170	Merged-chr8-121451670-1	+
chr5	53402240	53403278	Merged-chr5-53402759-2	+		chr5	139557725	139558975	Merged-chr5-139558378-3	+		chr3	159905122	159906350	Merged-chr3-159905736-2	+		chr8	121562654	121563746	Merged-chr8-121563185-4	+
chr5	53684034	53685296	Merged-chr5-53684665-2	+		chr5	139640389	139641619	Merged-chr5-139640993-6	+		chr4	3698806	3699870	Merged-chr4-3699338-2	+		chr8	121684998	121686041	Merged-chr8-121685520-2	+
chr5	54013053	54014054	Merged-chr5-54013554-1	+		chr5	139811548	139814775	Merged-chr5-139813436-10	+		chr4	4037315	4038316	Merged-chr4-4037816-1	+		chr8	122064385	122065386	Merged-chr8-122064886-1	+
chr5	54046093	54047094	Merged-chr5-54046594-1	+		chr5	139985120	139986121	Merged-chr5-139985621-1	+		chr4	4180158	4181449	Merged-chr4-4180809-5	+		chr8	122152120	122153121	Merged-chr8-122152621-1	+
chr5	54112855	54113856	Merged-chr5-54113356-1	+		chr5	140217557	140218558	Merged-chr5-140218058-1	+		chr4	4241989	4243172	Merged-chr4-4242541-5	+		chr8	122258867	122260101	Merged-chr8-122259484-2	+
chr5	54280840	54282084	Merged-chr5-54281449-5	+		chr5	140504981	140506118	Merged-chr5-140505542-7	+		chr4	5216570	5217571	Merged-chr4-5217071-1	+		chr8	122556146	122557147	Merged-chr8-122556647-1	+
chr5	57795875	57796953	Merged-chr5-57796422-3	+		chr5	140819679	140820680	Merged-chr5-140820180-1	+		chr4	5312884	5314320	Merged-chr4-5313602-2	+		chr8	123514657	123515741	Merged-chr8-123515199-2	+
chr5	57836725	57837917	Merged-chr5-57837307-6	+		chr5	141590822	141591823	Merged-chr5-141591323-1	+		chr4	6205084	6207577	Merged-chr4-6206469-5	+		chr8	124494175	124495308	Merged-chr8-124494749-6	+
chr5	57868246	57869319	Merged-chr5-57868786-3	+		chr5	142424421	142425631	Merged-chr5-142425005-7	+		chr4	6379519	6380617	Merged-chr4-6380058-4	+		chr8	124752477	124753478	Merged-chr8-124752978-1	+
chr5	58043593	58044594	Merged-chr5-58044094-1	+		chr5	142550484	142551621	Merged-chr5-142551056-7	+		chr4	6469452	6471117	Merged-chr4-6470255-3	+		chr8	125227433	125228434	Merged-chr8-125227934-1	+
chr5	62002886	62003887	Merged-chr5-62003387-1	+		chr5	142807382	142808442	Merged-chr5-142807913-5	+		chr4	6486755	6487756	Merged-chr4-6487256-1	+		chr8	127120841	127121926	Merged-chr8-127121384-2	+
chr5	62706595	62707854	Merged-chr5-62707203-3	+		chr5	142879097	142880230	Merged-chr5-142879652-5	+		chr4	6808835	6809968	Merged-chr4-6809402-2	+		chr8	128662209	128663293	Merged-chr8-128662762-3	+
chr5	62747682	62748822	Merged-chr5-62748265-3	+		chr5	142920439	142921570	Merged-chr5-142921018-4	+		chr4	6908464	6909742	Merged-chr4-6909027-5	+		chr9	4698522	4699523	Merged-chr9-4699023-1	+
chr5	63405824	63406825	Merged-chr5-63406325-1	+		chr5	142961791	142962792	Merged-chr5-142962292-1	+		chr4	6916716	6918440	Merged-chr4-6917578-2	+		chr9	5298225	5299226	Merged-chr9-5298726-1	+
chr5	63823101	63824376	Merged-chr5-63823688-7	+		chr5	143060537	143061726	Merged-chr5-143061132-2	+		chr4	7143664	7144758	Merged-chr4-7144207-7	+		chr9	8035101	8036340	Merged-chr9-8035754-4	+
chr5	64280778	64282244	Merged-chr5-64281511-2	+		chr5	143316725	143317726	Merged-chr5-143317226-1	+		chr4	7347017	7348205	Merged-chr4-7347638-3	+		chr9	8592121	8593122	Merged-chr9-8592622-1	+
chr5	64372096	64373143	Merged-chr5-64372620-2	+		chr5	143571873	143572877	Merged-chr5-143572375-2	+		chr4	7929788	7930789	Merged-chr4-7930289-1	+		chr9	11434865	11435895	Merged-chr9-11435380-2	+
chr5	64515694	64516849	Merged-chr5-64516253-3	+		chr5	143609249	143610250	Merged-chr5-143609750-1	+		chr4	7970400	7971401	Merged-chr4-7970901-1	+		chr9	15365507	15367888	Merged-chr9-15366544-5	+
chr5	65420652	65421785	Merged-chr5-65421219-2	+		chr5	143965132	143966380	Merged-chr5-143965737-4	+		chr4	8361082	8362316	Merged-chr4-8361702-5	+		chr9	15529819	15530820	Merged-chr9-15530320-1	+
chr5	66095103	66096104	Merged-chr5-66095604-1	+		chr5	143980265	143982038	Merged-chr5-143981100-7	+		chr4	8729503	8730811	Merged-chr4-8730135-4	+		chr9	16847467	16848468	Merged-chr9-16847968-1	+
chr5	66344723	66347498	Merged-chr5-66346132-8	+		chr5	143992364	143993609	Merged-chr5-143992964-3	+		chr4	8825269	8826383	Merged-chr4-8825830-3	+		chr9	21525929	21526930	Merged-chr9-21526430-1	+
chr5	66488537	66489538	Merged-chr5-66489038-1	+		chr5	144032095	144033235	Merged-chr5-144032679-6	+		chr4	9840960	9841961	Merged-chr4-9841461-1	+		chr9	28804410	28805411	Merged-chr9-28804911-1	+
chr5	66748192	66749193	Merged-chr5-66748693-1	+		chr5	144232410	144233534	Merged-chr5-144232986-4	+		chr4	10384212	10385213	Merged-chr4-10384713-1	+		chr9	30166080	30167323	Merged-chr9-30166705-7	+
chr5	66860946	66862145	Merged-chr5-66861546-2	+		chr5	144257984	144259051	Merged-chr5-144258510-6	+		chr4	10395388	10396389	Merged-chr4-10395889-1	+		chr9	31265672	31266695	Merged-chr9-31266184-2	+
chr5	66865606	66866703	Merged-chr5-66866155-2	+		chr5	144357806	144359579	Merged-chr5-144358435-7	+		chr4	10953813	10955287	Merged-chr4-10954624-5	+		chr9	31858866	31859867	Merged-chr9-31859367-1	+
chr5	67727626	67728834	Merged-chr5-67728230-2	+		chr5	144371897	144372943	Merged-chr5-144372424-3	+		chr4	10998171	10999329	Merged-chr4-10998751-7	+		chr9	32508309	32509310	Merged-chr9-32508810-1	+
chr5	69704176	69705177	Merged-chr5-69704677-1	+		chr5	144898088	144899277	Merged-chr5-144898679-4	+		chr4	11098512	11099513	Merged-chr4-11099013-1	+		chr9	32715564	32716565	Merged-chr9-32716065-1	+
chr5	70470741	70471802	Merged-chr5-70471272-2	+		chr5	144931578	144932579	Merged-chr5-144932079-1	+		chr4	11123273	11124605	Merged-chr4-11123911-6	+		chr9	32755362	32756363	Merged-chr9-32755863-1	+
chr5	72614707	72615708	Merged-chr5-72615208-1	+		chr5	145222737	145223780	Merged-chr5-145223259-2	+		chr4	11185353	11186806	Merged-chr4-11186080-2	+		chr9	33349995	33350998	Merged-chr9-33350497-2	+
chr5	72685161	72686162	Merged-chr5-72685662-1	+		chr5	145253855	145254992	Merged-chr5-145254424-2	+		chr4	11861312	11862313	Merged-chr4-11861813-1	+		chr9	34721550	34722653	Merged-chr9-34722093-3	+
chr5	73543501	73545191	Merged-chr5-73544263-3	+		chr5	146260670	146261674	Merged-chr5-146261172-7	+		chr4	13872504	13873641	Merged-chr4-13873082-7	+		chr9	35030677	35031678	Merged-chr9-35031178-1	+
chr5	75385066	75386134	Merged-chr5-75385600-2	+		chr5	147131607	147132608	Merged-chr5-147132108-1	+		chr4	13880696	13881799	Merged-chr4-13881264-7	+		chr9	35031809	35033216	Merged-chr9-35032553-3	+
chr5	75450178	75451688	Merged-chr5-75450896-3	+		chr5	147589577	147590642	Merged-chr5-147590110-2	+		chr4	14921682	14922780	Merged-chr4-14922248-6	+		chr9	35049561	35051299	Merged-chr9-35050373-5	+
chr5	76212592	76213593	Merged-chr5-76213093-1	+		chr5	147747811	147748866	Merged-chr5-147748339-2	+		chr4	15212772	15213971	Merged-chr4-15213347-4	+		chr9	35123858	35124859	Merged-chr9-35124359-1	+
chr5	76868608	76869780	Merged-chr5-76869194-6	+		chr5	148130677	148131678	Merged-chr5-148131178-1	+		chr4	15290991	15291992	Merged-chr4-15291492-1	+		chr9	35188668	35189669	Merged-chr9-35189169-1	+
chr5	76939216	76940217	Merged-chr5-76939717-1	+		chr5	148980442	148981443	Merged-chr5-148980943-1	+		chr4	15301104	15302552	Merged-chr4-15301773-5	+		chr9	35467079	35469692	Merged-chr9-35468408-6	+
chr5	81843360	81844517	Merged-chr5-81843939-2	+		chr5	149183927	149185010	Merged-chr5-149184464-7	+		chr4	15316145	15317971	Merged-chr4-15317049-5	+		chr9	35534762	35535784	Merged-chr9-35535276-3	+
chr5	81909804	81910805	Merged-chr5-81910305-1	+		chr5	149202452	149203797	Merged-chr5-149203125-2	+		chr4	15480968	15482207	Merged-chr4-15481615-6	+		chr9	37103231	37104604	Merged-chr9-37103918-2	+
chr5	83439919	83440920	Merged-chr5-83440420-1	+		chr5	149228628	149229802	Merged-chr5-149229237-7	+		chr4	15925174	15927151	Merged-chr4-15926289-7	+		chr9	37625499	37626634	Merged-chr9-37626085-3	+
chr5	86190600	86191944	Merged-chr5-86191304-5	+		chr5	149508045	149509155	Merged-chr5-149508583-4	+		chr4	16175080	16176293	Merged-chr4-16175711-3	+		chr9	38880447	38881467	Merged-chr9-38880957-2	+
chr5	86277700	86278701	Merged-chr5-86278201-1	+		chr5	150926463	150927464	Merged-chr5-150926964-1	+		chr4	16822717	16823718	Merged-chr4-16823218-1	+		chr9	39536410	39537411	Merged-chr9-39536911-1	+
chr5	86906385	86907548	Merged-chr5-86906978-3	+		chr5	150996263	150997688	Merged-chr5-150996926-4	+		chr4	17875280	17876409	Merged-chr4-17875834-4	+		chr9	41083838	41084839	Merged-chr9-41084339-1	+
chr5	86910405	86911514	Merged-chr5-86910960-2	+		chr5	151109714	151110742	Merged-chr5-151110228-2	+		chr4	18209571	18210572	Merged-chr4-18210072-1	+		chr9	41104922	41106013	Merged-chr9-41105468-2	+
chr5	87175016	87176547	Merged-chr5-87175864-7	+		chr5	151117639	151118640	Merged-chr5-151118140-1	+		chr4	19529990	19530991	Merged-chr4-19530491-1	+		chr9	42179953	42181024	Merged-chr9-42180497-3	+
chr5	87423758	87425371	Merged-chr5-87424477-6	+		chr5	151167736	151168737	Merged-chr5-151168237-1	+		chr4	19687625	19688626	Merged-chr4-19688126-1	+		chr9	42722218	42723288	Merged-chr9-42722753-2	+
chr5	87508880	87510072	Merged-chr5-87509476-2	+		chr5	151315566	151316624	Merged-chr5-151316095-7	+		chr4	19701289	19703808	Merged-chr4-19702894-7	+		chr9	44129708	44130709	Merged-chr9-44130209-1	+
chr5	88690867	88692147	Merged-chr5-88691507-2	+		chr6	4417300	4418301	Merged-chr6-4417801-1	+		chr4	19771801	19772804	Merged-chr4-19772303-2	+		chr9	44204012	44205131	Merged-chr9-44204580-3	+
chr5	88727426	88728478	Merged-chr5-88727952-2	+		chr6	5495995	5497141	Merged-chr6-5496550-7	+		chr4	19816630	19817882	Merged-chr4-19817249-6	+		chr9	44567289	44568360	Merged-chr9-44567827-4	+
chr5	88796141	88797448	Merged-chr5-88796772-6	+		chr6	5654138	5655254	Merged-chr6-5654678-5	+		chr4	21240100	21241736	Merged-chr4-21241016-5	+		chr9	44570730	44571731	Merged-chr9-44571231-1	+
chr5	88821086	88822323	Merged-chr5-88821731-5	+		chr6	5725276	5726475	Merged-chr6-5725859-6	+		chr4	21266916	21268145	Merged-chr4-21267531-2	+		chr9	45345086	45346476	Merged-chr9-45345781-4	+
chr5	89050986	89052155	Merged-chr5-89051571-2	+		chr6	6300732	6301733	Merged-chr6-6301233-1	+		chr4	22479481	22480482	Merged-chr4-22479982-1	+		chr9	45768426	45769427	Merged-chr9-45768927-1	+
chr5	89057684	89058933	Merged-chr5-89058309-2	+		chr6	6907450	6908512	Merged-chr6-6907981-2	+		chr4	22762670	22763819	Merged-chr4-22763269-6	+		chr9	46409023	46410024	Merged-chr9-46409524-1	+
chr5	89102283	89103284	Merged-chr5-89102784-1	+		chr6	7555860	7556861	Merged-chr6-7556361-1	+		chr4	24155251	24157183	Merged-chr4-24156217-2	+		chr9	48674871	48675872	Merged-chr9-48675372-1	+
chr5	89104936	89106763	Merged-chr5-89105850-2	+		chr6	8378410	8379578	Merged-chr6-8378984-4	+		chr4	24620009	24621159	Merged-chr4-24620612-4	+		chr9	48733526	48734575	Merged-chr9-48734051-2	+
chr5	89110879	89112111	Merged-chr5-89111495-2	+		chr6	13122029	13123171	Merged-chr6-13122600-2	+		chr4	24928230	24929231	Merged-chr4-24928731-1	+		chr9	48759917	48760918	Merged-chr9-48760418-1	+
chr5	89136091	89138953	Merged-chr5-89137503-4	+		chr6	15829520	15830596	Merged-chr6-15830058-2	+		chr4	25054825	25056212	Merged-chr4-25055562-5	+		chr9	49593535	49594728	Merged-chr9-49594164-4	+
chr5	89149157	89150482	Merged-chr5-89149820-2	+		chr6	18314008	18315009	Merged-chr6-18314509-1	+		chr4	25658575	25659597	Merged-chr4-25659086-2	+		chr9	49815956	49817091	Merged-chr9-49816524-2	+
chr5	89160663	89161664	Merged-chr5-89161164-1	+		chr6	18484961	18485962	Merged-chr6-18485462-1	+		chr4	25799232	25800941	Merged-chr4-25799966-7	+		chr9	50470183	50471184	Merged-chr9-50470684-1	+
chr5	89225985	89227067	Merged-chr5-89226526-2	+		chr6	22355514	22356618	Merged-chr6-22356074-7	+		chr4	25801429	25802430	Merged-chr4-25801930-1	+		chr9	50493598	50495665	Merged-chr9-50494740-5	+
chr5	90785419	90786489	Merged-chr5-90785946-7	+		chr6	24383931	24385245	Merged-chr6-24384587-3	+		chr4	25809908	25810956	Merged-chr4-25810432-2	+		chr9	56103854	56104855	Merged-chr9-56104355-1	+
chr5	90875913	90877092	Merged-chr5-90876503-2	+		chr6	25769476	25770477	Merged-chr6-25769977-1	+		chr4	25932032	25933375	Merged-chr4-25932755-6	+		chr9	56458238	56459239	Merged-chr9-56458739-1	+
chr5	90880167	90881681	Merged-chr5-90880872-7	+		chr6	28479702	28480792	Merged-chr6-28480227-7	+		chr4	25998095	25999207	Merged-chr4-25998651-4	+		chr9	56463464	56464465	Merged-chr9-56463965-1	+
chr5	90884600	90885806	Merged-chr5-90885188-6	+		chr6	28769735	28771015	Merged-chr6-28770413-3	+		chr4	28330732	28331801	Merged-chr4-28331258-3	+		chr9	57816968	57818340	Merged-chr9-57817600-6	+
chr5	90893511	90894512	Merged-chr5-90894012-1	+		chr6	29178790	29179995	Merged-chr6-29179406-7	+		chr4	28544231	28545232	Merged-chr4-28544732-1	+		chr9	58055139	58056427	Merged-chr9-58055805-7	+
chr5	90908789	90909790	Merged-chr5-90909290-1	+		chr6	29215669	29216778	Merged-chr6-29216201-7	+		chr4	28547866	28548976	Merged-chr4-28548404-4	+		chr9	58231661	58232662	Merged-chr9-58232162-1	+
chr5	92374396	92375680	Merged-chr5-92375012-3	+		chr6	29317333	29318334	Merged-chr6-29317834-1	+		chr4	28762180	28763181	Merged-chr4-28762681-1	+		chr9	58447654	58448700	Merged-chr9-58448183-3	+
chr5	92830008	92831119	Merged-chr5-92830566-4	+		chr6	29355383	29356384	Merged-chr6-29355884-1	+		chr4	31361556	31362557	Merged-chr4-31362057-1	+		chr9	59533463	59534552	Merged-chr9-59534021-3	+
chr5	93040805	93041806	Merged-chr5-93041306-1	+		chr6	29362291	29363362	Merged-chr6-29362836-3	+		chr4	32298705	32299935	Merged-chr4-32299356-3	+		chr9	59577588	59578799	Merged-chr9-59578228-6	+
chr5	93149730	93151098	Merged-chr5-93150419-5	+		chr6	29947930	29948931	Merged-chr6-29948431-1	+		chr4	32403078	32404166	Merged-chr4-32403622-2	+		chr9	60504126	60505393	Merged-chr9-60504817-6	+
chr5	93327740	93328860	Merged-chr5-93328288-3	+		chr6	30572352	30573353	Merged-chr6-30572853-1	+		chr4	32508237	32509442	Merged-chr4-32508860-5	+		chr9	61702003	61703192	Merged-chr9-61702607-3	+
chr5	95851223	95852224	Merged-chr5-95851724-1	+		chr6	31075332	31076457	Merged-chr6-31075891-7	+		chr4	32863758	32865421	Merged-chr4-32864512-7	+		chr9	62373033	62374686	Merged-chr9-62373920-4	+
chr5	97128118	97129247	Merged-chr5-97128683-2	+		chr6	31288374	31289981	Merged-chr6-31289087-7	+		chr4	32880978	32882223	Merged-chr4-32881550-7	+		chr9	62763247	62764248	Merged-chr9-62763748-1	+
chr5	98732267	98733495	Merged-chr5-98732909-3	+		chr6	31324532	31325533	Merged-chr6-31325033-1	+		chr4	32888423	32889963	Merged-chr4-32889149-6	+		chr9	63876302	63877391	Merged-chr9-63876847-2	+
chr5	98881502	98882503	Merged-chr5-98882003-1	+		chr6	31802824	31803884	Merged-chr6-31803354-2	+		chr4	33007282	33008414	Merged-chr4-33007850-5	+		chr9	63968191	63969349	Merged-chr9-63968775-6	+
chr5	99099034	99100390	Merged-chr5-99099715-6	+		chr6	32212122	32213157	Merged-chr6-32212634-3	+		chr4	33204282	33205402	Merged-chr4-33204867-5	+		chr9	67003011	67004082	Merged-chr9-67003541-3	+
chr5	99111261	99112262	Merged-chr5-99111762-1	+		chr6	33042613	33043614	Merged-chr6-33043114-1	+		chr4	33257219	33258220	Merged-chr4-33257720-1	+		chr9	67090351	67091352	Merged-chr9-67090852-1	+
chr5	99347945	99348946	Merged-chr5-99348446-1	+		chr6	34346152	34347156	Merged-chr6-34346654-2	+		chr4	33281795	33282958	Merged-chr4-33282381-7	+		chr9	67208024	67209100	Merged-chr9-67208561-3	+
chr5	99541495	99542583	Merged-chr5-99542033-3	+		chr6	34998826	34999827	Merged-chr6-34999327-1	+		chr4	34208806	34210057	Merged-chr4-34209402-5	+		chr9	67608917	67609918	Merged-chr9-67609418-1	+
chr5	99586028	99587029	Merged-chr5-99586529-1	+		chr6	36960397	36961404	Merged-chr6-36960901-2	+		chr4	34565836	34567197	Merged-chr4-34566441-6	+		chr9	69084533	69085845	Merged-chr9-69085195-7	+
chr5	99852381	99853486	Merged-chr5-99852932-4	+		chr6	37714022	37715255	Merged-chr6-37714662-3	+		chr4	34571335	34572621	Merged-chr4-34571979-3	+		chr9	71215183	71216413	Merged-chr9-71215795-6	+
chr5	99959014	99960206	Merged-chr5-99959629-7	+		chr6	37735443	37736588	Merged-chr6-37735993-3	+		chr4	34576175	34577262	Merged-chr4-34576719-2	+		chr9	71836994	71837995	Merged-chr9-71837495-1	+
chr5	100321795	100322802	Merged-chr5-100322299-2	+		chr6	37880312	37881313	Merged-chr6-37880813-1	+		chr4	34910813	34912150	Merged-chr4-34911482-2	+		chr9	74156889	74157890	Merged-chr9-74157390-1	+
chr5	100557088	100558089	Merged-chr5-100557589-1	+		chr6	38081523	38082673	Merged-chr6-38082088-7	+		chr4	35090918	35093327	Merged-chr4-35091984-5	+		chr9	75845715	75847037	Merged-chr9-75846345-6	+
chr5	100636553	100637648	Merged-chr5-100637087-4	+		chr6	38811345	38812346	Merged-chr6-38811846-1	+		chr4	35120692	35121793	Merged-chr4-35121235-6	+		chr9	77512030	77513216	Merged-chr9-77512594-5	+
chr5	100643300	100644449	Merged-chr5-100643868-5	+		chr6	38902490	38903632	Merged-chr6-38903072-7	+		chr4	35134953	35136186	Merged-chr4-35135558-5	+		chr9	77791290	77792664	Merged-chr9-77791998-3	+
chr5	100663168	100664708	Merged-chr5-100663957-3	+		chr6	38985987	38987196	Merged-chr6-38986592-2	+		chr4	36131092	36132093	Merged-chr4-36131593-1	+		chr9	81995142	81996143	Merged-chr9-81995643-1	+
chr5	100976673	100977674	Merged-chr5-100977174-1	+		chr6	39268599	39269686	Merged-chr6-39269151-3	+		chr4	36890607	36891608	Merged-chr4-36891108-1	+		chr9	84019385	84020386	Merged-chr9-84019886-1	+
chr5	101210988	101212147	Merged-chr5-101211588-3	+		chr6	39447416	39448492	Merged-chr6-39447956-4	+		chr4	37896588	37897589	Merged-chr4-37897089-1	+		chr9	84466391	84467392	Merged-chr9-84466892-1	+
chr5	101669001	101670002	Merged-chr5-101669502-1	+		chr6	42078453	42079544	Merged-chr6-42078999-2	+		chr4	39380659	39381660	Merged-chr4-39381160-1	+		chr9	84547832	84548833	Merged-chr9-84548333-1	+
chr5	102810018	102811034	Merged-chr5-102810526-2	+		chr6	42279706	42280887	Merged-chr6-42280269-3	+		chr4	40064070	40065071	Merged-chr4-40064571-1	+		chr9	87463801	87464802	Merged-chr9-87464302-1	+
chr5	103260927	103261928	Merged-chr5-103261428-1	+		chr6	43032835	43033836	Merged-chr6-43033336-1	+		chr4	40179694	40183042	Merged-chr4-40181290-11	+		chr9	89256524	89257525	Merged-chr9-89257025-1	+
chr5	103567588	103568756	Merged-chr5-103568172-2	+		chr6	47375573	47376594	Merged-chr6-47376084-2	+		chr4	40220603	40222090	Merged-chr4-40221294-5	+		chr9	89431203	89432204	Merged-chr9-89431704-1	+
chr5	103998895	103999896	Merged-chr5-103999396-1	+		chr6	47777942	47779201	Merged-chr6-47778530-7	+		chr4	40699826	40700942	Merged-chr4-40700385-7	+		chr9	89496531	89497778	Merged-chr9-89497155-2	+
chr5	104074131	104075240	Merged-chr5-104074681-5	+		chr6	47812711	47813966	Merged-chr6-47813379-7	+		chr4	40724738	40725739	Merged-chr4-40725239-1	+		chr9	91223909	91224910	Merged-chr9-91224410-1	+
chr5	104439938	104440939	Merged-chr5-104440439-1	+		chr6	47960552	47961697	Merged-chr6-47961153-5	+		chr4	40790510	40791511	Merged-chr4-40791011-1	+		chr9	91540464	91541465	Merged-chr9-91540965-1	+
chr5	105293240	105294448	Merged-chr5-105293857-6	+		chr6	48464885	48465886	Merged-chr6-48465386-1	+		chr4	40813829	40815565	Merged-chr4-40814592-5	+		chr9	91742993	91743994	Merged-chr9-91743494-1	+
chr5	106507380	106508539	Merged-chr5-106507960-2	+		chr6	49987258	49988506	Merged-chr6-49987824-5	+		chr4	40815680	40816681	Merged-chr4-40816181-1	+		chr9	94428950	94429951	Merged-chr9-94429451-1	+
chr5	106604512	106605578	Merged-chr5-106605051-5	+		chr6	50368393	50369535	Merged-chr6-50368961-4	+		chr4	41108556	41109629	Merged-chr4-41109093-3	+		chr9	99414539	99415634	Merged-chr9-99415087-2	+
chr5	106859812	106860813	Merged-chr5-106860313-1	+		chr6	50378862	50379922	Merged-chr6-50379392-2	+		chr4	41141894	41143090	Merged-chr4-41142496-3	+		chr9	103091154	103092155	Merged-chr9-103091655-1	+
chr5	107853739	107854965	Merged-chr5-107854352-2	+		chr6	50389913	50391007	Merged-chr6-50390451-7	+		chr4	41253497	41254688	Merged-chr4-41254093-6	+		chr9	103398188	103399230	Merged-chr9-103398709-2	+
chr5	108676031	108677032	Merged-chr5-108676532-1	+		chr6	51178015	51179067	Merged-chr6-51178543-3	+		chr4	41259993	41260994	Merged-chr4-41260494-1	+		chr9	105103355	105104656	Merged-chr9-105103987-4	+
chr5	111284292	111285354	Merged-chr5-111284823-2	+		chr6	52253255	52254256	Merged-chr6-52253756-1	+		chr4	41331304	41332544	Merged-chr4-41331966-7	+		chr9	106260749	106261750	Merged-chr9-106261250-1	+
chr5	111300921	111302464	Merged-chr5-111301562-6	+		chr6	52825006	52826132	Merged-chr6-52825569-5	+		chr4	41627716	41628717	Merged-chr4-41628217-1	+		chr9	106340855	106341856	Merged-chr9-106341356-1	+
chr5	111530701	111531791	Merged-chr5-111531253-3	+		chr6	53706419	53707746	Merged-chr6-53707023-5	+		chr4	43709865	43710866	Merged-chr4-43710366-1	+		chr9	107608541	107609741	Merged-chr9-107609164-7	+
chr5	112153380	112154497	Merged-chr5-112153918-5	+		chr6	53956164	53957165	Merged-chr6-53956665-1	+		chr4	43713281	43714335	Merged-chr4-43713804-3	+		chr9	107651122	107652123	Merged-chr9-107651623-1	+
chr5	112255579	112256983	Merged-chr5-112256239-4	+		chr6	54084736	54085737	Merged-chr6-54085237-1	+		chr4	44386444	44387445	Merged-chr4-44386945-1	+		chr9	108067551	108068753	Merged-chr9-108068161-5	+
chr5	115069069	115070070	Merged-chr5-115069570-1	+		chr6	54178859	54179921	Merged-chr6-54179390-2	+		chr4	44947130	44948281	Merged-chr4-44947709-3	+		chr9	108792491	108793492	Merged-chr9-108792992-1	+
chr5	117136824	117138266	Merged-chr5-117137476-4	+		chr6	54573118	54574119	Merged-chr6-54573619-1	+		chr4	44965245	44966288	Merged-chr4-44965767-2	+		chr9	109022868	109023869	Merged-chr9-109023369-1	+
chr5	117440031	117441032	Merged-chr5-117440532-1	+		chr6	54731636	54732856	Merged-chr6-54732220-4	+		chr4	45040460	45041593	Merged-chr4-45041027-2	+		chr9	111402655	111403769	Merged-chr9-111403212-2	+
chr5	117670943	117671944	Merged-chr5-117671444-1	+		chr6	54827047	54828235	Merged-chr6-54827653-5	+		chr4	45069730	45070889	Merged-chr4-45070310-2	+		chr9	111762460	111763563	Merged-chr9-111763006-3	+
chr5	117677341	117679045	Merged-chr5-117678075-7	+		chr6	56651812	56652942	Merged-chr6-56652380-6	+		chr4	45370981	45372036	Merged-chr4-45371517-4	+		chr9	112023165	112024201	Merged-chr9-112023688-4	+
chr5	117897610	117898697	Merged-chr5-117898154-2	+		chr6	61118073	61119353	Merged-chr6-61118713-2	+		chr4	45612009	45613094	Merged-chr4-45612552-2	+		chr9	113946764	113947778	Merged-chr9-113947271-2	+
chr5	118693505	118694589	Merged-chr5-118694042-3	+		chr6	61521094	61522095	Merged-chr6-61521595-1	+		chr4	45629660	45630661	Merged-chr4-45630161-1	+		chr9	114410109	114411149	Merged-chr9-114410629-2	+
chr5	119712482	119713713	Merged-chr5-119713098-2	+		chr6	64261909	64262910	Merged-chr6-64262410-1	+		chr4	46952577	46953684	Merged-chr4-46953131-2	+		chr9	114435285	114436375	Merged-chr9-114435839-3	+
chr5	120548005	120549011	Merged-chr5-120548508-2	+		chr6	67459104	67460105	Merged-chr6-67459605-1	+		chr4	47242094	47243095	Merged-chr4-47242595-1	+		chr9	118073246	118074247	Merged-chr9-118073747-1	+
chr5	120645593	120646642	Merged-chr5-120646118-2	+		chr6	68101913	68102958	Merged-chr6-68102436-2	+		chr4	47245409	47246439	Merged-chr4-47245924-2	+		chr9	119926917	119927918	Merged-chr9-119927418-1	+
chr5	121724796	121725797	Merged-chr5-121725297-1	+		chr6	71242324	71243325	Merged-chr6-71242825-1	+		chr4	47399419	47400651	Merged-chr4-47400011-3	+		chr9	120054553	120055554	Merged-chr9-120055054-1	+
chr5	122513483	122514688	Merged-chr5-122514086-2	+		chr6	71590840	71591841	Merged-chr6-71591341-1	+		chr4	47745831	47746832	Merged-chr4-47746332-1	+		chr9	121415351	121416458	Merged-chr9-121415898-7	+
chr5	122964840	122965974	Merged-chr5-122965373-5	+		chr6	72221865	72222866	Merged-chr6-72222366-1	+		chr4	49179131	49180257	Merged-chr4-49179710-7	+		chr9	123931502	123932503	Merged-chr9-123932003-1	+
chr5	124366357	124367686	Merged-chr5-124366999-4	+		chr6	72369375	72370376	Merged-chr6-72369876-1	+		chr4	49339891	49340892	Merged-chr4-49340392-1	+		chr10	3630391	3631506	Merged-chr10-3630939-7	+
chr5	129062857	129064072	Merged-chr5-129063467-3	+		chr6	72562553	72563646	Merged-chr6-72563096-7	+		chr4	49404727	49405936	Merged-chr4-49405364-3	+		chr10	3675639	3676686	Merged-chr10-3676163-2	+
chr5	129567149	129568150	Merged-chr5-129567650-1	+		chr6	72649893	72650894	Merged-chr6-72650394-1	+		chr4	49407588	49408589	Merged-chr4-49408089-1	+		chr10	4683566	4684600	Merged-chr10-4684083-2	+
chr5	129770366	129771696	Merged-chr5-129770982-5	+		chr6	72778546	72779547	Merged-chr6-72779047-1	+		chr4	49409759	49410941	Merged-chr4-49410365-5	+		chr10	5207884	5209001	Merged-chr10-5208434-3	+
chr5	130043749	130044942	Merged-chr5-130044313-6	+		chr6	79415715	79416716	Merged-chr6-79416216-1	+		chr4	49485247	49486436	Merged-chr4-49485881-7	+		chr10	5933670	5934671	Merged-chr10-5934171-1	+
chr5	131220425	131221426	Merged-chr5-131220926-1	+		chr6	80094951	80095952	Merged-chr6-80095452-1	+		chr4	49535195	49536480	Merged-chr4-49535818-6	+		chr10	7004607	7005715	Merged-chr10-7005163-3	+
chr5	131465785	131466933	Merged-chr5-131466359-2	+		chr6	81281937	81282938	Merged-chr6-81282438-1	+		chr4	50176776	50177851	Merged-chr4-50177317-4	+		chr10	7170139	7171140	Merged-chr10-7170640-1	+
chr5	131630946	131631947	Merged-chr5-131631447-1	+		chr6	81847512	81848513	Merged-chr6-81848013-1	+		chr4	50223164	50224170	Merged-chr4-50223667-2	+		chr10	7204820	7206181	Merged-chr10-7205499-5	+
chr5	131722389	131723390	Merged-chr5-131722890-1	+		chr6	82027915	82028916	Merged-chr6-82028416-1	+		chr4	50337122	50338123	Merged-chr4-50337623-1	+		chr10	8259278	8260296	Merged-chr10-8259787-2	+
chr5	131867878	131868879	Merged-chr5-131868379-1	+		chr6	82688046	82689083	Merged-chr6-82688565-2	+		chr4	50343429	50344430	Merged-chr4-50343930-1	+		chr10	8505226	8506505	Merged-chr10-8505866-2	+
chr5	132161293	132162592	Merged-chr5-132161898-3	+		chr6	82709632	82710633	Merged-chr6-82710133-1	+		chr4	52726355	52727525	Merged-chr4-52726930-3	+		chr10	8870061	8871062	Merged-chr10-8870562-1	+
chr5	132391751	132392979	Merged-chr5-132392367-3	+		chr6	82760479	82761496	Merged-chr6-82760988-2	+		chr4	53093994	53095168	Merged-chr4-53094605-7	+		chr10	10468461	10469614	Merged-chr10-10469037-3	+
chr5	134063272	134064475	Merged-chr5-134063841-3	+		chr6	82853963	82855812	Merged-chr6-82854772-4	+		chr4	53590365	53591446	Merged-chr4-53590904-7	+		chr10	13832453	13833454	Merged-chr10-13832954-1	+
chr5	134527919	134528920	Merged-chr5-134528420-1	+		chr6	83412553	83413726	Merged-chr6-83413129-7	+		chr4	55014465	55015652	Merged-chr4-55015064-7	+		chr10	14200017	14201058	Merged-chr10-14200538-2	+
chr5	135118214	135119470	Merged-chr5-135118812-7	+		chr6	84057985	84059252	Merged-chr6-84058619-2	+		chr4	55661355	55662501	Merged-chr4-55661906-3	+		chr10	14332082	14333513	Merged-chr10-14332863-7	+
chr5	135589583	135590812	Merged-chr5-135590217-6	+		chr6	84898947	84899948	Merged-chr6-84899448-1	+		chr4	56505831	56506832	Merged-chr4-56506332-1	+		chr10	14403693	14404772	Merged-chr10-14404229-4	+
chr5	136292399	136293442	Merged-chr5-136292921-2	+		chr6	85013601	85014602	Merged-chr6-85014102-1	+		chr4	56722743	56723744	Merged-chr4-56723244-1	+		chr10	17059767	17060768	Merged-chr10-17060268-1	+
chr5	136435404	136436405	Merged-chr5-136435905-1	+		chr6	85086683	85087893	Merged-chr6-85087274-3	+		chr4	56936721	56937805	Merged-chr4-56937268-5	+		chr10	17410854	17412030	Merged-chr10-17411445-7	+
chr5	137662156	137663157	Merged-chr5-137662657-1	+		chr6	85443770	85444771	Merged-chr6-85444271-1	+		chr4	57312171	57313414	Merged-chr4-57312809-4	+		chr10	17423507	17424592	Merged-chr10-17424050-2	+
chr5	138733566	138734904	Merged-chr5-138734258-3	+		chr6	86233553	86234733	Merged-chr6-86234120-7	+		chr4	57318202	57319420	Merged-chr4-57318844-7	+		chr10	17567377	17568400	Merged-chr10-17567889-2	+
chr5	139969633	139970992	Merged-chr5-139970344-4	+		chr6	86610407	86611426	Merged-chr6-86610917-7	+		chr4	57725364	57726428	Merged-chr4-57725895-4	+		chr10	17772057	17773058	Merged-chr10-17772558-1	+
chr5	144283156	144284157	Merged-chr5-144283657-1	+		chr6	86885643	86886721	Merged-chr6-86886193-7	+		chr4	57731475	57732800	Merged-chr4-57732141-3	+		chr10	20568476	20569702	Merged-chr10-20569089-2	+
chr5	146198669	146199917	Merged-chr5-146199293-2	+		chr6	87224863	87226197	Merged-chr6-87225463-7	+		chr4	57814586	57815835	Merged-chr4-57815209-5	+		chr10	20667434	20668435	Merged-chr10-20667935-1	+
chr5	146267578	146269160	Merged-chr5-146268369-2	+		chr6	87281839	87282995	Merged-chr6-87282409-7	+		chr4	57965081	57966187	Merged-chr4-57965637-5	+		chr10	20834937	20835938	Merged-chr10-20835438-1	+
chr5	146293274	146294525	Merged-chr5-146293900-3	+		chr6	87327958	87329094	Merged-chr6-87328536-7	+		chr4	58044665	58045666	Merged-chr4-58045166-1	+		chr10	21669572	21670573	Merged-chr10-21670073-1	+
chr5	146298651	146300194	Merged-chr5-146299472-5	+		chr6	87872599	87873978	Merged-chr6-87873281-5	+		chr4	59251608	59253191	Merged-chr4-59252400-2	+		chr10	24110745	24111746	Merged-chr10-24111246-1	+
chr5	146330096	146331097	Merged-chr5-146330597-1	+		chr6	88135915	88136916	Merged-chr6-88136416-1	+		chr4	59697429	59698430	Merged-chr4-59697930-1	+		chr10	24656711	24657712	Merged-chr10-24657212-1	+
chr5	146627777	146628862	Merged-chr5-146628320-2	+		chr6	88647471	88648737	Merged-chr6-88648100-6	+		chr4	59821673	59822828	Merged-chr4-59822239-3	+		chr10	24910941	24911942	Merged-chr10-24911442-1	+
chr5	147051172	147052173	Merged-chr5-147051673-1	+		chr6	88715167	88716235	Merged-chr6-88715695-7	+		chr4	59927952	59929102	Merged-chr4-59928504-3	+		chr10	25128124	25129125	Merged-chr10-25128625-1	+
chr5	147757870	147759032	Merged-chr5-147758438-3	+		chr6	88752558	88753559	Merged-chr6-88753059-1	+		chr4	60019727	60020921	Merged-chr4-60020325-7	+		chr10	27616749	27617750	Merged-chr10-27617250-1	+
chr5	148450959	148451960	Merged-chr5-148451460-1	+		chr6	88761997	88762998	Merged-chr6-88762498-1	+		chr4	60256592	60257602	Merged-chr4-60257097-3	+		chr10	31533180	31534181	Merged-chr10-31533681-1	+
chr5	149312748	149313916	Merged-chr5-149313367-5	+		chr6	88841746	88842811	Merged-chr6-88842271-7	+		chr4	61337970	61339041	Merged-chr4-61338495-5	+		chr10	38965253	38966373	Merged-chr10-38965817-3	+
chr5	149335474	149336606	Merged-chr5-149336034-4	+		chr6	88848930	88849931	Merged-chr6-88849431-1	+		chr4	61844420	61845758	Merged-chr4-61845090-7	+		chr10	39115771	39116772	Merged-chr10-39116272-1	+
chr5	150598894	150600305	Merged-chr5-150599614-4	+		chr6	88920213	88921214	Merged-chr6-88920714-1	+		chr4	62383515	62384635	Merged-chr4-62384075-2	+		chr10	42583929	42584930	Merged-chr10-42584430-1	+
chr5	151686496	151687681	Merged-chr5-151687093-6	+		chr6	89579568	89580569	Merged-chr6-89580069-1	+		chr4	62451620	62452881	Merged-chr4-62452251-2	+		chr10	43117376	43118530	Merged-chr10-43117955-5	+
chr6	3397280	3399689	Merged-chr6-3398381-7	+		chr6	90577746	90578794	Merged-chr6-90578277-3	+		chr4	62977013	62978469	Merged-chr4-62977666-7	+		chr10	44070729	44071872	Merged-chr10-44071278-5	+
chr6	3509451	3510561	Merged-chr6-3509998-3	+		chr6	90706868	90708100	Merged-chr6-90707481-7	+		chr4	63021035	63022036	Merged-chr4-63021536-1	+		chr10	45048356	45049399	Merged-chr10-45048871-3	+
chr6	3619940	3621153	Merged-chr6-3620554-4	+		chr6	90862079	90863080	Merged-chr6-90862580-1	+		chr4	63156639	63159719	Merged-chr4-63158146-9	+		chr10	45318771	45319772	Merged-chr10-45319272-1	+
chr6	4069313	4070314	Merged-chr6-4069814-1	+		chr6	90988176	90989515	Merged-chr6-90988801-7	+		chr4	63226246	63227505	Merged-chr4-63226863-7	+		chr10	45752419	45753420	Merged-chr10-45752920-1	+
chr6	4392593	4393868	Merged-chr6-4393270-3	+		chr6	91020386	91021549	Merged-chr6-91020930-7	+		chr4	63514160	63515214	Merged-chr4-63514689-3	+		chr10	45820730	45821948	Merged-chr10-45821305-4	+
chr6	5429529	5430916	Merged-chr6-5430170-3	+		chr6	91094952	91096041	Merged-chr6-91095503-5	+		chr4	64219297	64220298	Merged-chr4-64219798-1	+		chr10	46202027	46203217	Merged-chr10-46202583-5	+
chr6	5488405	5489406	Merged-chr6-5488906-1	+		chr6	91139323	91140495	Merged-chr6-91139923-7	+		chr4	64532799	64534036	Merged-chr4-64533438-3	+		chr10	46318850	46319851	Merged-chr10-46319351-1	+
chr6	5888911	5890097	Merged-chr6-5889532-3	+		chr6	91191964	91192987	Merged-chr6-91192476-2	+		chr4	64594745	64595784	Merged-chr4-64595257-7	+		chr10	49954968	49955969	Merged-chr10-49955469-1	+
chr6	6205565	6207111	Merged-chr6-6206303-3	+		chr6	91482786	91484046	Merged-chr6-91483454-3	+		chr4	64811536	64812774	Merged-chr4-64812112-7	+		chr10	50053626	50054627	Merged-chr10-50054127-1	+
chr6	7850192	7851193	Merged-chr6-7850693-1	+		chr6	91488142	91489427	Merged-chr6-91488852-5	+		chr4	65589391	65590456	Merged-chr4-65589930-5	+		chr10	51100383	51101384	Merged-chr10-51100884-1	+
chr6	7856755	7857862	Merged-chr6-7857313-4	+		chr6	91490641	91491772	Merged-chr6-91491210-4	+		chr4	65610432	65611672	Merged-chr4-65611064-3	+		chr10	51154591	51155592	Merged-chr10-51155092-1	+
chr6	8105570	8106785	Merged-chr6-8106145-3	+		chr6	91731776	91732832	Merged-chr6-91732307-3	+		chr4	66851750	66852790	Merged-chr4-66852270-2	+		chr10	51235358	51236375	Merged-chr10-51235869-3	+
chr6	8274178	8275462	Merged-chr6-8274826-5	+		chr6	91971863	91972866	Merged-chr6-91972365-2	+		chr4	68495983	68496984	Merged-chr4-68496484-1	+		chr10	51431056	51432057	Merged-chr10-51431557-1	+
chr6	8559985	8561556	Merged-chr6-8560762-4	+		chr6	91986951	91987952	Merged-chr6-91987452-1	+		chr4	68769736	68770737	Merged-chr4-68770237-1	+		chr10	51480168	51481169	Merged-chr10-51480669-1	+
chr6	8863522	8864667	Merged-chr6-8864102-5	+		chr6	92736747	92737748	Merged-chr6-92737248-1	+		chr4	70015948	70016949	Merged-chr4-70016449-1	+		chr10	53927437	53928438	Merged-chr10-53927938-1	+
chr6	9075990	9077013	Merged-chr6-9076502-2	+		chr6	94303155	94304156	Merged-chr6-94303656-1	+		chr4	70052787	70053912	Merged-chr4-70053350-2	+		chr10	54051892	54052991	Merged-chr10-54052442-2	+
chr6	9234478	9235526	Merged-chr6-9235002-2	+		chr6	95634831	95635832	Merged-chr6-95635332-1	+		chr4	71968488	71969639	Merged-chr4-71969042-7	+		chr10	54385078	54386079	Merged-chr10-54385579-1	+
chr6	9891646	9892647	Merged-chr6-9892147-1	+		chr6	95692222	95693287	Merged-chr6-95692751-3	+		chr4	73223960	73225072	Merged-chr4-73224516-2	+		chr10	56168962	56169963	Merged-chr10-56169463-1	+
chr6	11792978	11794028	Merged-chr6-11793514-6	+		chr6	97293511	97294662	Merged-chr6-97294075-7	+		chr4	74566953	74567954	Merged-chr4-74567454-1	+		chr10	58863836	58864837	Merged-chr10-58864337-1	+
chr6	12020145	12021787	Merged-chr6-12020937-4	+		chr6	97296725	97297726	Merged-chr6-97297226-1	+		chr4	75234171	75235273	Merged-chr4-75234710-6	+		chr10	59429732	59431676	Merged-chr10-59430704-2	+
chr6	12082141	12083876	Merged-chr6-12082900-4	+		chr6	97818511	97819687	Merged-chr6-97819106-3	+		chr4	76317631	76318632	Merged-chr4-76318132-1	+		chr10	60783038	60784168	Merged-chr10-60783603-2	+
chr6	12580342	12581343	Merged-chr6-12580843-1	+		chr6	97820179	97821180	Merged-chr6-97820680-1	+		chr4	76429448	76430669	Merged-chr4-76430060-7	+		chr10	60794717	60795718	Merged-chr10-60795218-1	+
chr6	13030310	13031456	Merged-chr6-13030873-5	+		chr6	97883131	97884221	Merged-chr6-97883674-6	+		chr4	76468206	76469232	Merged-chr4-76468719-2	+		chr10	60933786	60934893	Merged-chr10-60934348-5	+
chr6	13100376	13101457	Merged-chr6-13100917-2	+		chr6	97918886	97919990	Merged-chr6-97919436-7	+		chr4	77518790	77519971	Merged-chr4-77519373-4	+		chr10	60948743	60949863	Merged-chr10-60949289-3	+
chr6	13600883	13602259	Merged-chr6-13601561-4	+		chr6	99734475	99735549	Merged-chr6-99735001-3	+		chr4	78144479	78145480	Merged-chr4-78144980-1	+		chr10	62242320	62243483	Merged-chr10-62242907-3	+
chr6	13758510	13759512	Merged-chr6-13759011-2	+		chr6	99982892	99983896	Merged-chr6-99983394-2	+		chr4	79979553	79980554	Merged-chr4-79980054-1	+		chr10	62505455	62506456	Merged-chr10-62505956-1	+
chr6	14585622	14586623	Merged-chr6-14586123-1	+		chr6	100140157	100141252	Merged-chr6-100140705-2	+		chr4	80853719	80854836	Merged-chr4-80854280-3	+		chr10	62508776	62509777	Merged-chr10-62509277-1	+
chr6	15291462	15292463	Merged-chr6-15291963-1	+		chr6	100186345	100187425	Merged-chr6-100186882-6	+		chr4	80864287	80865288	Merged-chr4-80864788-1	+		chr10	62529899	62530900	Merged-chr10-62530400-1	+
chr6	15729836	15731719	Merged-chr6-15730878-6	+		chr6	100193543	100194544	Merged-chr6-100194044-1	+		chr4	81251908	81253036	Merged-chr4-81252472-2	+		chr10	62543070	62544183	Merged-chr10-62543627-2	+
chr6	15910221	15911236	Merged-chr6-15910729-2	+		chr6	100218110	100219211	Merged-chr6-100218657-6	+		chr4	81275756	81276921	Merged-chr4-81276334-7	+		chr10	66003381	66004382	Merged-chr10-66003882-1	+
chr6	17674894	17676054	Merged-chr6-17675453-5	+		chr6	101250252	101251822	Merged-chr6-101251037-2	+		chr4	81660698	81661825	Merged-chr4-81661266-3	+		chr10	66945850	66946855	Merged-chr10-66946353-2	+
chr6	17842410	17843568	Merged-chr6-17842989-2	+		chr6	106509801	106510802	Merged-chr6-106510302-1	+		chr4	82370941	82372125	Merged-chr4-82371531-7	+		chr10	66987128	66988129	Merged-chr10-66987629-1	+
chr6	18127034	18128215	Merged-chr6-18127597-4	+		chr6	108242897	108243898	Merged-chr6-108243398-1	+		chr4	82392223	82393748	Merged-chr4-82393089-6	+		chr10	67048727	67049728	Merged-chr10-67049228-1	+
chr6	18592838	18594082	Merged-chr6-18593482-5	+		chr6	108659251	108660517	Merged-chr6-108659903-7	+		chr4	82405729	82407071	Merged-chr4-82406400-2	+		chr10	67377473	67378510	Merged-chr10-67377990-3	+
chr6	19414888	19416139	Merged-chr6-19415514-2	+		chr6	108703893	108705653	Merged-chr6-108704585-6	+		chr4	83650935	83652273	Merged-chr4-83651597-5	+		chr10	67598308	67599309	Merged-chr10-67598809-1	+
chr6	20815184	20816185	Merged-chr6-20815685-1	+		chr6	112401769	112402771	Merged-chr6-112402270-2	+		chr4	83924860	83926248	Merged-chr4-83925534-6	+		chr10	67702518	67703519	Merged-chr10-67703019-1	+
chr6	21331667	21332668	Merged-chr6-21332168-1	+		chr6	112577516	112578517	Merged-chr6-112578017-1	+		chr4	84102446	84103607	Merged-chr4-84103047-5	+		chr10	68897141	68898142	Merged-chr10-68897642-1	+
chr6	21510481	21511574	Merged-chr6-21511032-4	+		chr6	112844859	112845860	Merged-chr6-112845360-1	+		chr4	84149168	84150240	Merged-chr4-84149717-6	+		chr10	69714868	69715869	Merged-chr10-69715369-1	+
chr6	21857346	21858508	Merged-chr6-21857911-6	+		chr6	112888679	112889956	Merged-chr6-112889280-3	+		chr4	84352517	84353518	Merged-chr4-84353018-1	+		chr10	69834254	69835328	Merged-chr10-69834791-2	+
chr6	22688440	22689441	Merged-chr6-22688941-1	+		chr6	112901177	112902250	Merged-chr6-112901714-2	+		chr4	84456020	84457799	Merged-chr4-84456706-7	+		chr10	70586546	70587681	Merged-chr10-70587109-5	+
chr6	22875039	22876148	Merged-chr6-22875590-5	+		chr6	112920438	112921572	Merged-chr6-112921007-5	+		chr4	84467505	84468600	Merged-chr4-84468050-4	+		chr10	71375578	71376736	Merged-chr10-71376133-3	+
chr6	23090126	23091262	Merged-chr6-23090677-6	+		chr6	113076145	113077456	Merged-chr6-113076751-7	+		chr4	84538475	84540354	Merged-chr4-84539532-6	+		chr10	72701274	72702275	Merged-chr10-72701775-1	+
chr6	24081559	24082560	Merged-chr6-24082060-1	+		chr6	113242490	113243491	Merged-chr6-113242991-1	+		chr4	87983822	87985628	Merged-chr4-87984771-5	+		chr10	73039160	73040161	Merged-chr10-73039661-1	+
chr6	24086114	24087115	Merged-chr6-24086615-1	+		chr6	113306238	113307783	Merged-chr6-113307072-7	+		chr4	87990803	87992119	Merged-chr4-87991519-5	+		chr10	75004794	75005795	Merged-chr10-75005295-1	+
chr6	24092626	24093627	Merged-chr6-24093127-1	+		chr6	113326362	113327435	Merged-chr6-113326885-7	+		chr4	88301813	88303090	Merged-chr4-88302439-3	+		chr10	75111157	75112318	Merged-chr10-75111738-2	+
chr6	24098904	24099905	Merged-chr6-24099405-1	+		chr6	114963439	114964880	Merged-chr6-114964195-7	+		chr4	88607695	88608854	Merged-chr4-88608252-3	+		chr10	76119904	76120905	Merged-chr10-76120405-1	+
chr6	24103255	24104256	Merged-chr6-24103756-1	+		chr6	115004984	115006165	Merged-chr6-115005575-2	+		chr4	88696072	88698565	Merged-chr4-88697447-6	+		chr10	76257555	76258617	Merged-chr10-76258086-2	+
chr6	24104315	24105316	Merged-chr6-24104816-1	+		chr6	115022385	115023583	Merged-chr6-115022964-7	+		chr4	89145001	89146256	Merged-chr4-89145650-6	+		chr10	76633310	76634626	Merged-chr10-76633992-3	+
chr6	24105599	24106600	Merged-chr6-24106100-1	+		chr6	115271515	115272610	Merged-chr6-115272059-5	+		chr4	89505069	89506103	Merged-chr4-89505589-3	+		chr10	77237268	77238734	Merged-chr10-77237998-3	+
chr6	24112188	24113189	Merged-chr6-24112689-1	+		chr6	115687589	115688590	Merged-chr6-115688090-1	+		chr4	90236874	90237875	Merged-chr4-90237375-1	+		chr10	77550304	77551305	Merged-chr10-77550805-1	+
chr6	24118531	24119532	Merged-chr6-24119032-1	+		chr6	115694544	115695546	Merged-chr6-115695045-2	+		chr4	92745826	92746827	Merged-chr4-92746327-1	+		chr10	78148951	78149952	Merged-chr10-78149452-1	+
chr6	24122176	24123442	Merged-chr6-24122809-2	+		chr6	115734471	115735472	Merged-chr6-115734972-1	+		chr4	92827088	92828169	Merged-chr4-92827631-6	+		chr10	78322250	78323251	Merged-chr10-78322751-1	+
chr6	24130061	24131062	Merged-chr6-24130562-1	+		chr6	115801552	115802553	Merged-chr6-115802053-1	+		chr4	93663739	93664958	Merged-chr4-93664363-5	+		chr10	78585170	78586171	Merged-chr10-78585671-1	+
chr6	24138193	24140293	Merged-chr6-24139233-5	+		chr6	115958963	115960016	Merged-chr6-115959490-2	+		chr4	93668189	93669504	Merged-chr4-93668870-4	+		chr10	79541201	79542202	Merged-chr10-79541702-1	+
chr6	24144809	24145810	Merged-chr6-24145310-1	+		chr6	116176981	116178003	Merged-chr6-116177492-2	+		chr4	94591959	94592983	Merged-chr4-94592471-2	+		chr10	79847418	79848419	Merged-chr10-79847919-1	+
chr6	24153161	24154162	Merged-chr6-24153662-1	+		chr6	116634954	116636076	Merged-chr6-116635525-7	+		chr4	94649523	94650899	Merged-chr4-94650216-4	+		chr10	79892243	79893556	Merged-chr10-79892925-3	+
chr6	24164710	24165784	Merged-chr6-24165239-4	+		chr6	116774758	116775776	Merged-chr6-116775267-2	+		chr4	94853868	94855072	Merged-chr4-94854463-3	+		chr10	80018837	80020072	Merged-chr10-80019448-3	+
chr6	24207492	24208518	Merged-chr6-24208007-3	+		chr6	117192213	117193386	Merged-chr6-117192831-7	+		chr4	95196388	95197595	Merged-chr4-95196955-6	+		chr10	80086606	80087747	Merged-chr10-80087177-2	+
chr6	24237827	24239100	Merged-chr6-24238397-7	+		chr6	118261181	118262182	Merged-chr6-118261682-1	+		chr4	95707880	95709059	Merged-chr4-95708446-5	+		chr10	80765893	80767037	Merged-chr10-80766478-6	+
chr6	24397286	24398287	Merged-chr6-24397787-1	+		chr6	119922403	119925008	Merged-chr6-119923987-5	+		chr4	95737872	95739145	Merged-chr4-95738491-7	+		chr10	81252508	81253537	Merged-chr10-81253023-2	+
chr6	24721124	24722278	Merged-chr6-24721710-4	+		chr6	120274857	120276085	Merged-chr6-120275471-2	+		chr4	95742500	95743501	Merged-chr4-95743001-1	+		chr10	81529149	81530150	Merged-chr10-81529650-1	+
chr6	25709035	25710123	Merged-chr6-25709579-2	+		chr6	120554342	120555475	Merged-chr6-120554908-3	+		chr4	96067348	96068611	Merged-chr4-96067969-4	+		chr10	82958011	82959040	Merged-chr10-82958526-2	+
chr6	27438502	27439503	Merged-chr6-27439003-1	+		chr6	120598223	120599224	Merged-chr6-120598724-1	+		chr4	96663608	96665134	Merged-chr4-96664477-7	+		chr10	83729228	83730229	Merged-chr10-83729729-1	+
chr6	27657065	27658684	Merged-chr6-27657875-2	+		chr6	122624695	122625790	Merged-chr6-122625260-7	+		chr4	96679815	96680816	Merged-chr4-96680316-1	+		chr10	84570730	84571781	Merged-chr10-84571253-3	+
chr6	28722832	28723833	Merged-chr6-28723333-1	+		chr6	122823793	122824850	Merged-chr6-122824328-3	+		chr4	96725235	96726338	Merged-chr4-96725777-7	+		chr10	85420505	85421568	Merged-chr10-85421037-2	+
chr6	29711545	29712725	Merged-chr6-29712122-4	+		chr6	124732667	124733787	Merged-chr6-124733227-2	+		chr4	96749556	96750721	Merged-chr4-96750149-3	+		chr10	86074603	86075807	Merged-chr10-86075200-4	+
chr6	30525273	30526656	Merged-chr6-30525965-2	+		chr6	125318669	125319670	Merged-chr6-125319170-1	+		chr4	97481585	97482586	Merged-chr4-97482086-1	+		chr10	86242599	86243629	Merged-chr10-86243116-3	+
chr6	31499789	31500929	Merged-chr6-31500335-4	+		chr6	125322576	125323659	Merged-chr6-125323117-3	+		chr4	97820514	97821811	Merged-chr4-97821111-5	+		chr10	87711274	87712341	Merged-chr10-87711805-3	+
chr6	34353784	34354785	Merged-chr6-34354285-1	+		chr6	125410528	125411641	Merged-chr6-125411098-5	+		chr4	97824230	97825296	Merged-chr4-97824763-2	+		chr10	89326711	89327712	Merged-chr10-89327212-1	+
chr6	34478931	34480052	Merged-chr6-34479503-3	+		chr6	125412931	125414029	Merged-chr6-125413473-4	+		chr4	97879522	97880734	Merged-chr4-97880135-7	+		chr10	90968872	90970440	Merged-chr10-90969738-6	+
chr6	34485584	34486585	Merged-chr6-34486085-1	+		chr6	126497397	126498398	Merged-chr6-126497898-1	+		chr4	97923271	97925139	Merged-chr4-97924273-3	+		chr10	91684916	91685917	Merged-chr10-91685417-1	+
chr6	34955037	34956267	Merged-chr6-34955630-3	+		chr6	127991199	127992332	Merged-chr6-127991777-5	+		chr4	97985598	97986997	Merged-chr4-97986274-5	+		chr10	93068939	93069940	Merged-chr10-93069440-1	+
chr6	35271868	35274193	Merged-chr6-35273084-7	+		chr6	128225083	128226223	Merged-chr6-128225653-2	+		chr4	99032014	99033969	Merged-chr4-99032992-2	+		chr10	93353344	93354424	Merged-chr10-93353884-2	+
chr6	35278782	35280143	Merged-chr6-35279492-7	+		chr6	128746495	128747496	Merged-chr6-128746996-1	+		chr4	99064344	99065345	Merged-chr4-99064845-1	+		chr10	93620207	93621448	Merged-chr10-93620840-3	+
chr6	35314865	35315967	Merged-chr6-35315416-2	+		chr6	128941726	128943165	Merged-chr6-128942378-5	+		chr4	99131022	99132093	Merged-chr4-99131558-2	+		chr10	93679016	93680017	Merged-chr10-93679517-1	+
chr6	37670382	37671460	Merged-chr6-37670921-2	+		chr6	129721670	129722671	Merged-chr6-129722171-1	+		chr4	99184390	99185578	Merged-chr4-99185007-6	+		chr10	94072218	94073219	Merged-chr10-94072719-1	+
chr6	37913179	37914288	Merged-chr6-37913734-6	+		chr6	134171589	134172747	Merged-chr6-134172144-7	+		chr4	99317753	99318891	Merged-chr4-99318330-6	+		chr10	94224930	94225931	Merged-chr10-94225431-1	+
chr6	38662507	38663589	Merged-chr6-38663048-2	+		chr6	134670650	134671651	Merged-chr6-134671151-1	+		chr4	99335816	99336817	Merged-chr4-99336317-1	+		chr10	94397884	94398922	Merged-chr10-94398403-2	+
chr6	38695235	38696388	Merged-chr6-38695780-5	+		chr6	134802308	134804331	Merged-chr6-134802974-7	+		chr4	99422844	99424066	Merged-chr4-99423447-6	+		chr10	95107305	95108334	Merged-chr10-95107820-2	+
chr6	38725222	38726428	Merged-chr6-38725825-2	+		chr6	134816970	134817999	Merged-chr6-134817481-3	+		chr4	100214129	100215325	Merged-chr4-100214705-6	+		chr10	96237633	96238634	Merged-chr10-96238134-1	+
chr6	39386002	39387279	Merged-chr6-39386614-6	+		chr6	135249608	135250740	Merged-chr6-135250181-6	+		chr4	100753601	100754696	Merged-chr4-100754149-3	+		chr10	96332615	96333761	Merged-chr10-96333171-3	+
chr6	39413676	39414871	Merged-chr6-39414243-4	+		chr6	135252149	135253261	Merged-chr6-135252712-7	+		chr4	101332694	101333780	Merged-chr4-101333229-3	+		chr10	96750935	96752364	Merged-chr10-96751556-6	+
chr6	40634649	40635806	Merged-chr6-40635230-7	+		chr6	135279382	135280383	Merged-chr6-135279883-1	+		chr4	101351649	101352650	Merged-chr4-101352150-1	+		chr10	98704363	98705364	Merged-chr10-98704864-1	+
chr6	40688584	40689828	Merged-chr6-40689206-4	+		chr6	135332426	135333897	Merged-chr6-135333053-6	+		chr4	101359990	101361081	Merged-chr4-101360537-7	+		chr10	98743851	98744852	Merged-chr10-98744352-1	+
chr6	41136562	41137842	Merged-chr6-41137172-3	+		chr6	135398197	135399875	Merged-chr6-135399053-3	+		chr4	101364559	101366452	Merged-chr4-101365251-7	+		chr10	98880520	98881521	Merged-chr10-98881021-1	+
chr6	41262545	41263799	Merged-chr6-41263172-2	+		chr6	137063211	137064212	Merged-chr6-137063712-1	+		chr4	101424242	101425463	Merged-chr4-101424806-6	+		chr10	98897654	98898655	Merged-chr10-98898155-1	+
chr6	41562773	41563774	Merged-chr6-41563274-1	+		chr6	137783636	137784731	Merged-chr6-137784188-4	+		chr4	101468699	101469960	Merged-chr4-101469351-5	+		chr10	99181319	99182320	Merged-chr10-99181820-1	+
chr6	41630557	41631558	Merged-chr6-41631058-1	+		chr6	137796676	137797677	Merged-chr6-137797177-1	+		chr4	101860699	101861700	Merged-chr4-101861200-1	+		chr10	100987560	100988584	Merged-chr10-100988072-2	+
chr6	41663389	41665750	Merged-chr6-41664783-6	+		chr6	141875389	141876390	Merged-chr6-141875890-1	+		chr4	102393387	102394467	Merged-chr4-102393927-2	+		chr10	104357708	104358709	Merged-chr10-104358209-1	+
chr6	41670444	41671445	Merged-chr6-41670945-1	+		chr6	145090079	145091080	Merged-chr6-145090580-1	+		chr4	102839963	102841187	Merged-chr4-102840571-5	+		chr10	105982062	105983063	Merged-chr10-105982563-1	+
chr6	42611832	42612952	Merged-chr6-42612392-2	+		chr6	145846241	145847242	Merged-chr6-145846742-1	+		chr4	103231898	103232943	Merged-chr4-103232421-2	+		chr10	106054883	106056133	Merged-chr10-106055508-2	+
chr6	42781372	42782373	Merged-chr6-42781873-1	+		chr6	145886098	145887223	Merged-chr6-145886663-3	+		chr4	104823761	104825065	Merged-chr4-104824419-5	+		chr10	106271756	106272757	Merged-chr10-106272257-1	+
chr6	42860119	42861151	Merged-chr6-42860635-2	+		chr6	146371263	146372264	Merged-chr6-146371764-1	+		chr4	104869460	104870555	Merged-chr4-104870030-5	+		chr10	109832723	109833724	Merged-chr10-109833224-1	+
chr6	43278032	43279033	Merged-chr6-43278533-1	+		chr6	146402839	146403915	Merged-chr6-146403377-2	+		chr4	104972303	104973659	Merged-chr4-104972958-4	+		chr10	109920513	109921655	Merged-chr10-109921074-4	+
chr6	43685622	43686625	Merged-chr6-43686124-2	+		chr6	146984229	146985245	Merged-chr6-146984736-3	+		chr4	105070489	105072232	Merged-chr4-105071351-7	+		chr10	110119199	110120200	Merged-chr10-110119700-1	+
chr6	47175425	47176522	Merged-chr6-47175967-3	+		chr6	149215876	149216974	Merged-chr6-149216425-2	+		chr4	105089139	105090140	Merged-chr4-105089640-1	+		chr10	111127051	111128052	Merged-chr10-111127552-1	+
chr6	47191254	47192272	Merged-chr6-47191763-2	+		chr6	149307405	149308406	Merged-chr6-149307906-1	+		chr4	105202385	105203561	Merged-chr4-105202973-2	+		chr10	114609665	114610666	Merged-chr10-114610166-1	+
chr6	48645135	48647828	Merged-chr6-48646463-8	+		chr7	3264069	3265420	Merged-chr7-3264745-2	+		chr4	105328249	105329604	Merged-chr4-105328890-7	+		chr10	116260503	116261749	Merged-chr10-116261147-4	+
chr6	48771594	48772597	Merged-chr6-48772096-2	+		chr7	3376458	3377459	Merged-chr7-3376959-1	+		chr4	105655710	105656803	Merged-chr4-105656250-6	+		chr10	116937289	116938290	Merged-chr10-116937790-1	+
chr6	50293705	50294912	Merged-chr6-50294304-4	+		chr7	3476371	3477524	Merged-chr7-3476929-3	+		chr4	106042108	106043218	Merged-chr4-106042661-6	+		chr10	117216327	117217659	Merged-chr10-117216993-2	+
chr6	51544531	51546323	Merged-chr6-51545395-4	+		chr7	3497867	3498868	Merged-chr7-3498368-1	+		chr4	106539422	106540622	Merged-chr4-106540047-3	+		chr10	117676325	117677393	Merged-chr10-117676858-4	+
chr6	52309574	52310739	Merged-chr6-52310147-5	+		chr7	3644525	3645721	Merged-chr7-3645089-7	+		chr4	106562548	106563733	Merged-chr4-106563132-5	+		chr10	117860500	117861501	Merged-chr10-117861001-1	+
chr6	52601214	52602402	Merged-chr6-52601789-5	+		chr7	3985973	3986974	Merged-chr7-3986474-1	+		chr4	106699534	106700790	Merged-chr4-106700144-6	+		chr10	118172048	118173049	Merged-chr10-118172549-1	+
chr6	52662790	52663791	Merged-chr6-52663291-2	+		chr7	4497925	4498934	Merged-chr7-4498430-2	+		chr4	107274284	107275316	Merged-chr4-107274800-2	+		chr10	119408050	119409051	Merged-chr10-119408551-1	+
chr6	52667081	52668108	Merged-chr6-52667595-2	+		chr7	4651135	4652136	Merged-chr7-4651636-1	+		chr4	107306438	107307730	Merged-chr4-107307120-5	+		chr10	121419654	121420693	Merged-chr10-121420180-3	+
chr6	54087974	54088975	Merged-chr6-54088475-1	+		chr7	6362388	6363556	Merged-chr7-6362936-7	+		chr4	107378430	107379712	Merged-chr4-107379132-4	+		chr10	121730107	121731108	Merged-chr10-121730608-1	+
chr6	54230811	54232049	Merged-chr6-54231456-5	+		chr7	13184213	13185214	Merged-chr7-13184714-1	+		chr4	107590053	107591305	Merged-chr4-107590679-2	+		chr10	122623212	122624481	Merged-chr10-122623796-5	+
chr6	54318521	54320337	Merged-chr6-54319454-6	+		chr7	13263917	13264918	Merged-chr7-13264418-1	+		chr4	107998487	107999627	Merged-chr4-107999058-7	+		chr10	122777150	122778404	Merged-chr10-122777785-5	+
chr6	54352517	54353891	Merged-chr6-54353182-5	+		chr7	15399177	15400231	Merged-chr7-15399704-2	+		chr4	108007280	108008353	Merged-chr4-108007817-2	+		chr10	122792028	122793206	Merged-chr10-122792617-2	+
chr6	54811854	54812857	Merged-chr6-54812356-2	+		chr7	15987402	15988606	Merged-chr7-15988005-7	+		chr4	108066141	108067813	Merged-chr4-108066820-7	+		chr10	122814664	122815665	Merged-chr10-122815165-1	+
chr6	55189046	55190155	Merged-chr6-55189601-2	+		chr7	16608522	16609523	Merged-chr7-16609023-1	+		chr4	108126999	108128446	Merged-chr4-108127671-4	+		chr10	122927461	122928907	Merged-chr10-122928167-6	+
chr6	57189639	57190778	Merged-chr6-57190217-7	+		chr7	16869210	16870211	Merged-chr7-16869711-1	+		chr4	109024730	109026187	Merged-chr4-109025343-5	+		chr10	123060473	123061474	Merged-chr10-123060974-1	+
chr6	57646969	57647970	Merged-chr6-57647470-1	+		chr7	18130888	18131889	Merged-chr7-18131389-1	+		chr4	109105775	109107076	Merged-chr4-109106475-7	+		chr10	123716245	123717460	Merged-chr10-123716870-3	+
chr6	58610765	58611963	Merged-chr6-58611364-2	+		chr7	18884100	18885212	Merged-chr7-18884656-2	+		chr4	109109008	109110018	Merged-chr4-109109513-2	+		chr10	123800405	123801406	Merged-chr10-123800906-1	+
chr6	58650155	58652183	Merged-chr6-58651058-3	+		chr7	19130991	19132083	Merged-chr7-19131537-7	+		chr4	109112583	109113727	Merged-chr4-109113173-7	+		chr10	125321247	125322486	Merged-chr10-125321881-7	+
chr6	58677942	58679043	Merged-chr6-58678493-2	+		chr7	19332399	19333532	Merged-chr7-19332956-6	+		chr4	109128691	109129815	Merged-chr4-109129250-5	+		chr10	127002625	127004104	Merged-chr10-127003411-3	+
chr6	58975709	58976710	Merged-chr6-58976210-1	+		chr7	19338040	19339041	Merged-chr7-19338541-1	+		chr4	109137960	109139490	Merged-chr4-109138775-6	+		chr10	127080588	127081589	Merged-chr10-127081089-1	+
chr6	59483220	59484316	Merged-chr6-59483768-2	+		chr7	19349062	19350063	Merged-chr7-19349563-1	+		chr4	109266480	109267618	Merged-chr4-109267049-2	+		chr10	127590413	127591414	Merged-chr10-127590914-1	+
chr6	60985708	60986709	Merged-chr6-60986209-1	+		chr7	19609471	19610472	Merged-chr7-19609972-1	+		chr4	109316918	109317941	Merged-chr4-109317430-2	+		chr10	128256233	128257234	Merged-chr10-128256734-1	+
chr6	61032980	61034036	Merged-chr6-61033515-3	+		chr7	19715187	19716240	Merged-chr7-19715713-7	+		chr4	109578127	109579128	Merged-chr4-109578628-1	+		chr10	128606021	128607078	Merged-chr10-128606550-2	+
chr6	61205855	61206856	Merged-chr6-61206356-1	+		chr7	23940865	23941866	Merged-chr7-23941366-1	+		chr4	109582726	109583902	Merged-chr4-109583310-6	+		chr10	130095890	130096891	Merged-chr10-130096391-1	+
chr6	61491951	61492960	Merged-chr6-61492456-2	+		chr7	24333070	24334071	Merged-chr7-24333571-1	+		chr4	111376813	111378310	Merged-chr4-111377663-6	+		chr11	3246392	3248005	Merged-chr11-3247113-3	+
chr6	61774595	61775596	Merged-chr6-61775096-1	+		chr7	24636093	24637094	Merged-chr7-24636594-1	+		chr4	111410336	111411466	Merged-chr4-111410916-3	+		chr11	3992954	3994099	Merged-chr11-3993532-3	+
chr6	61967637	61968868	Merged-chr6-61968253-2	+		chr7	24883839	24885035	Merged-chr7-24884436-7	+		chr4	111419466	111420914	Merged-chr4-111420145-3	+		chr11	4232364	4233365	Merged-chr11-4232865-1	+
chr6	64873914	64875562	Merged-chr6-64874738-2	+		chr7	25197276	25198359	Merged-chr7-25197831-4	+		chr4	111700992	111702145	Merged-chr4-111701579-4	+		chr11	5829040	5830041	Merged-chr11-5829541-1	+
chr6	65453079	65454329	Merged-chr6-65453722-3	+		chr7	25206267	25207268	Merged-chr7-25206768-1	+		chr4	111897961	111899222	Merged-chr4-111898544-7	+		chr11	6020930	6022035	Merged-chr11-6021483-2	+
chr6	65509959	65510962	Merged-chr6-65510461-2	+		chr7	25208902	25209942	Merged-chr7-25209426-3	+		chr4	112243401	112244402	Merged-chr4-112243902-1	+		chr11	6761775	6763233	Merged-chr11-6762566-7	+
chr6	65831063	65832064	Merged-chr6-65831564-1	+		chr7	25227438	25228666	Merged-chr7-25228079-3	+		chr4	113099385	113100386	Merged-chr4-113099886-1	+		chr11	8044822	8045831	Merged-chr11-8045326-3	+
chr6	65893557	65894696	Merged-chr6-65894128-3	+		chr7	25429089	25430963	Merged-chr7-25430239-4	+		chr4	114339507	114340605	Merged-chr4-114340064-7	+		chr11	8268696	8269836	Merged-chr11-8269282-4	+
chr6	66848445	66849533	Merged-chr6-66848991-3	+		chr7	25844264	25845287	Merged-chr7-25844771-4	+		chr4	114370680	114371859	Merged-chr4-114371247-7	+		chr11	9316965	9318155	Merged-chr11-9317539-5	+
chr6	66972782	66973783	Merged-chr6-66973283-1	+		chr7	26799729	26800829	Merged-chr7-26800279-2	+		chr4	114487393	114488394	Merged-chr4-114487894-1	+		chr11	9383129	9384168	Merged-chr11-9383646-4	+
chr6	66979981	66981451	Merged-chr6-66980747-3	+		chr7	26832407	26833573	Merged-chr7-26832990-2	+		chr4	114489663	114490664	Merged-chr4-114490164-1	+		chr11	12382662	12383663	Merged-chr11-12383163-1	+
chr6	67194648	67195783	Merged-chr6-67195216-2	+		chr7	27221467	27222468	Merged-chr7-27221968-1	+		chr4	114499227	114501147	Merged-chr4-114500164-7	+		chr11	12479526	12480595	Merged-chr11-12480060-4	+
chr6	67375604	67376605	Merged-chr6-67376105-1	+		chr7	27266664	27267665	Merged-chr7-27267165-1	+		chr4	114537020	114538206	Merged-chr4-114537613-2	+		chr11	14668579	14669580	Merged-chr11-14669080-1	+
chr6	70103317	70104581	Merged-chr6-70103966-7	+		chr7	27344270	27345271	Merged-chr7-27344771-1	+		chr4	114550176	114551331	Merged-chr4-114550755-3	+		chr11	17051456	17052702	Merged-chr11-17052079-2	+
chr6	70773466	70774747	Merged-chr6-70774080-7	+		chr7	27395279	27396280	Merged-chr7-27395780-1	+		chr4	114623502	114624552	Merged-chr4-114624027-3	+		chr11	19368608	19369887	Merged-chr11-19369248-2	+
chr6	70805109	70806675	Merged-chr6-70805781-7	+		chr7	28083812	28084949	Merged-chr7-28084380-6	+		chr4	115555126	115556239	Merged-chr4-115555678-6	+		chr11	19737068	19738069	Merged-chr11-19737569-1	+
chr6	71156339	71157340	Merged-chr6-71156840-1	+		chr7	28321630	28322631	Merged-chr7-28322131-1	+		chr4	115557638	115558939	Merged-chr4-115558324-5	+		chr11	20282311	20283317	Merged-chr11-20282814-2	+
chr6	72429933	72432105	Merged-chr6-72431343-6	+		chr7	28417915	28419040	Merged-chr7-28418478-2	+		chr4	115563197	115564768	Merged-chr4-115564020-7	+		chr11	20655466	20656467	Merged-chr11-20655967-1	+
chr6	72484458	72485459	Merged-chr6-72484959-1	+		chr7	28693009	28694287	Merged-chr7-28693611-7	+		chr4	115596442	115597443	Merged-chr4-115596943-1	+		chr11	21106672	21107673	Merged-chr11-21107173-1	+
chr6	72932816	72934628	Merged-chr6-72933768-3	+		chr7	28726857	28728625	Merged-chr7-28727761-6	+		chr4	115615373	115617550	Merged-chr4-115616343-4	+		chr11	21140311	21141312	Merged-chr11-21140812-1	+
chr6	73264402	73265444	Merged-chr6-73264927-3	+		chr7	28779911	28781326	Merged-chr7-28780526-5	+		chr4	115628610	115629681	Merged-chr4-115629146-2	+		chr11	21427912	21429299	Merged-chr11-21428499-7	+
chr6	73626016	73627017	Merged-chr6-73626517-1	+		chr7	28848617	28850513	Merged-chr7-28849693-6	+		chr4	115630083	115631644	Merged-chr4-115630864-2	+		chr11	22660776	22661994	Merged-chr11-22661407-3	+
chr6	73698258	73699259	Merged-chr6-73698759-1	+		chr7	28929112	28932036	Merged-chr7-28930610-9	+		chr4	115679544	115680545	Merged-chr4-115680045-1	+		chr11	29834262	29835455	Merged-chr11-29834865-5	+
chr6	73772991	73773992	Merged-chr6-73773492-1	+		chr7	28961713	28962858	Merged-chr7-28962307-6	+		chr4	115696183	115697184	Merged-chr4-115696684-1	+		chr11	29839397	29840565	Merged-chr11-29839996-4	+
chr6	73892889	73893890	Merged-chr6-73893390-1	+		chr7	29000737	29001899	Merged-chr7-29001301-6	+		chr4	115709210	115710305	Merged-chr4-115709747-7	+		chr11	30160781	30161861	Merged-chr11-30161321-2	+
chr6	74340953	74341954	Merged-chr6-74341454-1	+		chr7	29266023	29267645	Merged-chr7-29266853-7	+		chr4	115893535	115895025	Merged-chr4-115894327-5	+		chr11	30572358	30573359	Merged-chr11-30572859-1	+
chr6	76346494	76347495	Merged-chr6-76346995-1	+		chr7	29351662	29352878	Merged-chr7-29352270-2	+		chr4	116421504	116422910	Merged-chr4-116422216-4	+		chr11	30798984	30800235	Merged-chr11-30799614-4	+
chr6	77081307	77082449	Merged-chr6-77081878-2	+		chr7	29518198	29519283	Merged-chr7-29518751-7	+		chr4	116660516	116661517	Merged-chr4-116661017-1	+		chr11	31759794	31760797	Merged-chr11-31760296-2	+
chr6	77603814	77605055	Merged-chr6-77604458-7	+		chr7	29841735	29842806	Merged-chr7-29842260-3	+		chr4	116691304	116692305	Merged-chr4-116691805-1	+		chr11	32349228	32350229	Merged-chr11-32349729-1	+
chr6	78512506	78513773	Merged-chr6-78513140-2	+		chr7	29921235	29922236	Merged-chr7-29921736-1	+		chr4	116698417	116699595	Merged-chr4-116699012-6	+		chr11	32404364	32405365	Merged-chr11-32404865-1	+
chr6	80515805	80516806	Merged-chr6-80516306-1	+		chr7	30326916	30327979	Merged-chr7-30327448-2	+		chr4	116838652	116839878	Merged-chr4-116839265-2	+		chr11	33599012	33600013	Merged-chr11-33599513-1	+
chr6	81611253	81612602	Merged-chr6-81611890-3	+		chr7	30353002	30354149	Merged-chr7-30353560-6	+		chr4	116927800	116928849	Merged-chr4-116928322-4	+		chr11	33613770	33614829	Merged-chr11-33614300-2	+
chr6	82227495	82228496	Merged-chr6-82227996-1	+		chr7	30433789	30434887	Merged-chr7-30434338-2	+		chr4	117345827	117346828	Merged-chr4-117346328-1	+		chr11	33731852	33733862	Merged-chr11-33733106-4	+
chr6	83185196	83186387	Merged-chr6-83185792-2	+		chr7	30668887	30669888	Merged-chr7-30669388-1	+		chr4	117708651	117709652	Merged-chr4-117709152-1	+		chr11	33938574	33939575	Merged-chr11-33939075-1	+
chr6	83409688	83410934	Merged-chr6-83410311-2	+		chr7	30758675	30759706	Merged-chr7-30759193-3	+		chr4	117786788	117787910	Merged-chr4-117787339-6	+		chr11	33992178	33993179	Merged-chr11-33992679-1	+
chr6	85226817	85227818	Merged-chr6-85227318-1	+		chr7	31000077	31001365	Merged-chr7-31000678-4	+		chr4	118500100	118501315	Merged-chr4-118500711-4	+		chr11	35580433	35581434	Merged-chr11-35580934-1	+
chr6	85794618	85795619	Merged-chr6-85795119-1	+		chr7	31082659	31083724	Merged-chr7-31083184-3	+		chr4	118565968	118566969	Merged-chr4-118566469-1	+		chr11	35663744	35664745	Merged-chr11-35664245-1	+
chr6	86028498	86029499	Merged-chr6-86028999-1	+		chr7	33433871	33434872	Merged-chr7-33434372-1	+		chr4	119388869	119389954	Merged-chr4-119389401-7	+		chr11	36589463	36590464	Merged-chr11-36589964-1	+
chr6	86126995	86128088	Merged-chr6-86127542-2	+		chr7	34327242	34328347	Merged-chr7-34327801-6	+		chr4	119658081	119659280	Merged-chr4-119658681-7	+		chr11	42899948	42900949	Merged-chr11-42900449-1	+
chr6	86360446	86361447	Merged-chr6-86360947-1	+		chr7	35264255	35265256	Merged-chr7-35264756-1	+		chr4	119773820	119774821	Merged-chr4-119774321-1	+		chr11	43213617	43214784	Merged-chr11-43214201-2	+
chr6	86547570	86548627	Merged-chr6-86548099-6	+		chr7	35340984	35342428	Merged-chr7-35341637-4	+		chr4	119932094	119933101	Merged-chr4-119932597-3	+		chr11	46065090	46066091	Merged-chr11-46065591-1	+
chr6	86841636	86842735	Merged-chr6-86842186-2	+		chr7	35362510	35363621	Merged-chr7-35363075-7	+		chr4	119997062	119998117	Merged-chr4-119997588-5	+		chr11	46265206	46266207	Merged-chr11-46265707-1	+
chr6	87101084	87102591	Merged-chr6-87101727-6	+		chr7	35382655	35383729	Merged-chr7-35383199-5	+		chr4	120420457	120421745	Merged-chr4-120421064-3	+		chr11	46461262	46462263	Merged-chr11-46461763-1	+
chr6	87393904	87394905	Merged-chr6-87394405-1	+		chr7	35386391	35387502	Merged-chr7-35386930-7	+		chr4	120522017	120523018	Merged-chr4-120522518-1	+		chr11	47378811	47379990	Merged-chr11-47379368-7	+
chr6	87451196	87452519	Merged-chr6-87451807-3	+		chr7	36073353	36074354	Merged-chr7-36073854-1	+		chr4	120821985	120823061	Merged-chr4-120822513-4	+		chr11	49102819	49103969	Merged-chr11-49103380-5	+
chr6	87551754	87552755	Merged-chr6-87552255-1	+		chr7	36750625	36751626	Merged-chr7-36751126-1	+		chr4	120912502	120913652	Merged-chr4-120913095-6	+		chr11	50108587	50109588	Merged-chr11-50109088-1	+
chr6	88048362	88049363	Merged-chr6-88048863-1	+		chr7	36769520	36770521	Merged-chr7-36770021-1	+		chr4	120974503	120975656	Merged-chr4-120975065-5	+		chr11	50457005	50458195	Merged-chr11-50457600-2	+
chr6	88676975	88678139	Merged-chr6-88677557-2	+		chr7	37837581	37838582	Merged-chr7-37838082-1	+		chr4	121077483	121078574	Merged-chr4-121078048-4	+		chr11	51668455	51669456	Merged-chr11-51668956-1	+
chr6	89000003	89001071	Merged-chr6-89000537-2	+		chr7	39455707	39456708	Merged-chr7-39456208-1	+		chr4	121162838	121164459	Merged-chr4-121163757-7	+		chr11	51865465	51866612	Merged-chr11-51866056-3	+
chr6	92221328	92222473	Merged-chr6-92221915-6	+		chr7	40261930	40263142	Merged-chr7-40262537-6	+		chr4	121167004	121168283	Merged-chr4-121167615-7	+		chr11	52580398	52581399	Merged-chr11-52580899-1	+
chr6	92697604	92698624	Merged-chr6-92698114-2	+		chr7	43807478	43808709	Merged-chr7-43808127-3	+		chr4	121511572	121512573	Merged-chr4-121512073-1	+		chr11	54724132	54725284	Merged-chr11-54724696-4	+
chr6	92809454	92811114	Merged-chr6-92810349-5	+		chr7	43942014	43943494	Merged-chr7-43942678-5	+		chr4	122057385	122058738	Merged-chr4-122058045-4	+		chr11	55032917	55033969	Merged-chr11-55033449-7	+
chr6	94613136	94615357	Merged-chr6-94614088-4	+		chr7	43944500	43945554	Merged-chr7-43945028-4	+		chr4	122922982	122924228	Merged-chr4-122923595-6	+		chr11	56986276	56987277	Merged-chr11-56986777-1	+
chr6	94664267	94665825	Merged-chr6-94665004-5	+		chr7	43975755	43976756	Merged-chr7-43976256-1	+		chr4	122970940	122972359	Merged-chr4-122971632-6	+		chr11	57051288	57052346	Merged-chr11-57051825-5	+
chr6	94714555	94715556	Merged-chr6-94715056-1	+		chr7	44054344	44056672	Merged-chr7-44055439-4	+		chr4	123026371	123027421	Merged-chr4-123026896-2	+		chr11	59327240	59328241	Merged-chr11-59327741-1	+
chr6	96116283	96117564	Merged-chr6-96116865-4	+		chr7	44111792	44112793	Merged-chr7-44112293-1	+		chr4	123082626	123083836	Merged-chr4-123083207-4	+		chr11	59541574	59542575	Merged-chr11-59542075-1	+
chr6	97505821	97506923	Merged-chr6-97506386-7	+		chr7	44115096	44116623	Merged-chr7-44115847-7	+		chr4	123322728	123323894	Merged-chr4-123323300-5	+		chr11	60124720	60125721	Merged-chr11-60125221-1	+
chr6	97522731	97523732	Merged-chr6-97523232-1	+		chr7	44200319	44201623	Merged-chr7-44200984-5	+		chr4	123453457	123455063	Merged-chr4-123454237-4	+		chr11	60302221	60303222	Merged-chr11-60302722-1	+
chr6	97857237	97858238	Merged-chr6-97857738-1	+		chr7	44224739	44225979	Merged-chr7-44225352-7	+		chr4	123515342	123516598	Merged-chr4-123515982-5	+		chr11	60339056	60340171	Merged-chr11-60339621-3	+
chr6	98015104	98016105	Merged-chr6-98015605-1	+		chr7	44235676	44236677	Merged-chr7-44236177-1	+		chr4	123613159	123614318	Merged-chr4-123613721-7	+		chr11	60545219	60546220	Merged-chr11-60545720-1	+
chr6	99599779	99600780	Merged-chr6-99600280-1	+		chr7	44304666	44305714	Merged-chr7-44305188-7	+		chr4	123647187	123648321	Merged-chr4-123647772-3	+		chr11	62788741	62789784	Merged-chr11-62789263-2	+
chr6	99864318	99865319	Merged-chr6-99864819-1	+		chr7	44882523	44883630	Merged-chr7-44883077-2	+		chr4	125391895	125393003	Merged-chr4-125392449-2	+		chr11	65039355	65040356	Merged-chr11-65039856-1	+
chr6	100909793	100911034	Merged-chr6-100910432-7	+		chr7	44888165	44889262	Merged-chr7-44888692-4	+		chr4	125651598	125652599	Merged-chr4-125652099-1	+		chr11	65820244	65821407	Merged-chr11-65820826-2	+
chr6	101278460	101279676	Merged-chr6-101279068-2	+		chr7	44898233	44899234	Merged-chr7-44898734-1	+		chr4	127036832	127037981	Merged-chr4-127037407-2	+		chr11	67454552	67455962	Merged-chr11-67455279-6	+
chr6	102844570	102845571	Merged-chr6-102845071-1	+		chr7	44929123	44930304	Merged-chr7-44929669-7	+		chr4	128286891	128287892	Merged-chr4-128287392-1	+		chr11	68203986	68204987	Merged-chr11-68204487-1	+
chr6	103306140	103307437	Merged-chr6-103306789-2	+		chr7	44986090	44987202	Merged-chr7-44986639-7	+		chr4	128414407	128415572	Merged-chr4-128414957-4	+		chr11	68457936	68458937	Merged-chr11-68458437-1	+
chr6	103355400	103356401	Merged-chr6-103355901-1	+		chr7	45075029	45076114	Merged-chr7-45075568-7	+		chr4	128647811	128649487	Merged-chr4-128648651-7	+		chr11	68467611	68468884	Merged-chr11-68468278-3	+
chr6	106048301	106049593	Merged-chr6-106048948-6	+		chr7	45097289	45098351	Merged-chr7-45097820-2	+		chr4	129020221	129021263	Merged-chr4-129020742-2	+		chr11	69169082	69170083	Merged-chr11-69169583-1	+
chr6	106533550	106534551	Merged-chr6-106534051-1	+		chr7	45312864	45314633	Merged-chr7-45313620-6	+		chr4	129455137	129456309	Merged-chr4-129455697-6	+		chr11	70509610	70510773	Merged-chr11-70510183-4	+
chr6	106543025	106544026	Merged-chr6-106543526-1	+		chr7	45315082	45316208	Merged-chr7-45315651-5	+		chr4	129650051	129651203	Merged-chr4-129650609-3	+		chr11	70519834	70520867	Merged-chr11-70520351-2	+
chr6	106705173	106706284	Merged-chr6-106705733-6	+		chr7	45437439	45438458	Merged-chr7-45437951-3	+		chr4	130639922	130641100	Merged-chr4-130640528-6	+		chr11	70576988	70578912	Merged-chr11-70577812-3	+
chr6	106793846	106794847	Merged-chr6-106794347-1	+		chr7	45569863	45570944	Merged-chr7-45570400-3	+		chr4	130749134	130750220	Merged-chr4-130749661-6	+		chr11	70720011	70721426	Merged-chr11-70720747-4	+
chr6	106810385	106811523	Merged-chr6-106810939-5	+		chr7	45628369	45629455	Merged-chr7-45628911-7	+		chr4	130777762	130778877	Merged-chr4-130778303-4	+		chr11	70747364	70748457	Merged-chr11-70747911-2	+
chr6	106946283	106947317	Merged-chr6-106946800-2	+		chr7	46133686	46134687	Merged-chr7-46134187-1	+		chr4	130987900	130989014	Merged-chr4-130988457-2	+		chr11	72051486	72052487	Merged-chr11-72051987-1	+
chr6	107309974	107311149	Merged-chr6-107310562-2	+		chr7	46320932	46321933	Merged-chr7-46321433-1	+		chr4	131589683	131590811	Merged-chr4-131590265-5	+		chr11	72134759	72136357	Merged-chr11-72135604-3	+
chr6	108091650	108093033	Merged-chr6-108092442-7	+		chr7	46628247	46629340	Merged-chr7-46628807-3	+		chr4	131671572	131672742	Merged-chr4-131672136-4	+		chr11	74472354	74473360	Merged-chr11-74472857-2	+
chr6	108145867	108146975	Merged-chr6-108146423-5	+		chr7	46772854	46774211	Merged-chr7-46773547-5	+		chr4	131885658	131887120	Merged-chr4-131886471-4	+		chr11	74546979	74547988	Merged-chr11-74547484-2	+
chr6	108206189	108207289	Merged-chr6-108206739-3	+		chr7	48847767	48848768	Merged-chr7-48848268-1	+		chr4	131997253	131998453	Merged-chr4-131997840-3	+		chr11	74610349	74611471	Merged-chr11-74610907-3	+
chr6	108239793	108240794	Merged-chr6-108240294-1	+		chr7	48934652	48935835	Merged-chr7-48935244-2	+		chr4	132194188	132195662	Merged-chr4-132194987-3	+		chr11	75620720	75622172	Merged-chr11-75621421-4	+
chr6	108333925	108335085	Merged-chr6-108334499-3	+		chr7	48996603	48997604	Merged-chr7-48997104-1	+		chr4	132750035	132751094	Merged-chr4-132750565-2	+		chr11	76449504	76450562	Merged-chr11-76450025-3	+
chr6	108695345	108696346	Merged-chr6-108695846-1	+		chr7	49088002	49089003	Merged-chr7-49088503-1	+		chr4	132926226	132927232	Merged-chr4-132926729-2	+		chr11	76506455	76507456	Merged-chr11-76506956-1	+
chr6	109179883	109180884	Merged-chr6-109180384-1	+		chr7	49093301	49094515	Merged-chr7-49093875-5	+		chr4	134067083	134068619	Merged-chr4-134067739-5	+		chr11	76587027	76588402	Merged-chr11-76587758-4	+
chr6	111425074	111426522	Merged-chr6-111425798-2	+		chr7	49176070	49177510	Merged-chr7-49176823-6	+		chr4	134455093	134456236	Merged-chr4-134455679-5	+		chr11	76826416	76827417	Merged-chr11-76826917-1	+
chr6	112090822	112091910	Merged-chr6-112091374-3	+		chr7	49607490	49608491	Merged-chr7-49607991-1	+		chr4	134804605	134805950	Merged-chr4-134805292-6	+		chr11	76914021	76915101	Merged-chr11-76914565-3	+
chr6	112483872	112484873	Merged-chr6-112484373-1	+		chr7	50128762	50129763	Merged-chr7-50129263-1	+		chr4	135205873	135207025	Merged-chr4-135206434-6	+		chr11	78212754	78213755	Merged-chr11-78213255-1	+
chr6	112553165	112554188	Merged-chr6-112553678-3	+		chr7	53122172	53123173	Merged-chr7-53122673-1	+		chr4	135786615	135787680	Merged-chr4-135787156-3	+		chr11	78359971	78361093	Merged-chr11-78360510-4	+
chr6	113099158	113100453	Merged-chr6-113099775-6	+		chr7	55809912	55810913	Merged-chr7-55810413-1	+		chr4	135883278	135884401	Merged-chr4-135883846-6	+		chr11	78373895	78374896	Merged-chr11-78374396-1	+
chr6	114732829	114733830	Merged-chr6-114733330-1	+		chr7	56463264	56464265	Merged-chr7-56463765-1	+		chr4	135928140	135929141	Merged-chr4-135928641-1	+		chr11	78528423	78529474	Merged-chr11-78528949-2	+
chr6	114944719	114945886	Merged-chr6-114945308-3	+		chr7	61644809	61646549	Merged-chr7-61645679-2	+		chr4	137043490	137044658	Merged-chr4-137044062-6	+		chr11	78628461	78629462	Merged-chr11-78628962-1	+
chr6	115434676	115435677	Merged-chr6-115435177-1	+		chr7	62347950	62349008	Merged-chr7-62348479-2	+		chr4	137331861	137332862	Merged-chr4-137332362-1	+		chr11	79030516	79031622	Merged-chr11-79031069-4	+
chr6	115577412	115578413	Merged-chr6-115577913-1	+		chr7	62706220	62707221	Merged-chr7-62706721-1	+		chr4	137339167	137340168	Merged-chr4-137339668-1	+		chr11	79087494	79088495	Merged-chr11-79087995-1	+
chr6	116767347	116768348	Merged-chr6-116767848-1	+		chr7	64035932	64036933	Merged-chr7-64036433-1	+		chr4	137736034	137737143	Merged-chr4-137736584-6	+		chr11	79218762	79219815	Merged-chr11-79219289-2	+
chr6	117675919	117676920	Merged-chr6-117676420-2	+		chr7	65413761	65414762	Merged-chr7-65414262-1	+		chr4	137757168	137758279	Merged-chr4-137757724-2	+		chr11	79305200	79306201	Merged-chr11-79305701-1	+
chr6	117860697	117862491	Merged-chr6-117861431-4	+		chr7	65469503	65470603	Merged-chr7-65470073-5	+		chr4	137867217	137868344	Merged-chr4-137867774-6	+		chr11	79940368	79941466	Merged-chr11-79940917-2	+
chr6	117920707	117921708	Merged-chr6-117921208-1	+		chr7	65910765	65911766	Merged-chr7-65911266-1	+		chr4	138044779	138046010	Merged-chr4-138045345-7	+		chr11	80532537	80533538	Merged-chr11-80533038-1	+
chr6	117927393	117928419	Merged-chr6-117927906-2	+		chr7	65929952	65931621	Merged-chr7-65930674-5	+		chr4	138056038	138057886	Merged-chr4-138056953-5	+		chr11	82398334	82399335	Merged-chr11-82398835-1	+
chr6	118701285	118702286	Merged-chr6-118701786-1	+		chr7	66043603	66044604	Merged-chr7-66044104-1	+		chr4	138348385	138349551	Merged-chr4-138348963-7	+		chr11	82951538	82952539	Merged-chr11-82952039-1	+
chr6	118962912	118963913	Merged-chr6-118963413-1	+		chr7	66369211	66370212	Merged-chr7-66369712-1	+		chr4	139220146	139221286	Merged-chr4-139220708-3	+		chr11	83890938	83892018	Merged-chr11-83891484-5	+
chr6	119854562	119855563	Merged-chr6-119855063-1	+		chr7	66789856	66791141	Merged-chr7-66790494-7	+		chr4	139334644	139335728	Merged-chr4-139335186-2	+		chr11	85156881	85158019	Merged-chr11-85157453-5	+
chr6	120262865	120264382	Merged-chr6-120263700-7	+		chr7	67435694	67436695	Merged-chr7-67436195-1	+		chr4	140620207	140621306	Merged-chr4-140620747-5	+		chr11	86731002	86732003	Merged-chr11-86731503-1	+
chr6	120438367	120439368	Merged-chr6-120438868-1	+		chr7	68602010	68603011	Merged-chr7-68602511-1	+		chr4	141338909	141339910	Merged-chr4-141339410-1	+		chr11	87755578	87756579	Merged-chr11-87756079-1	+
chr6	120673936	120675125	Merged-chr6-120674531-2	+		chr7	70428985	70430047	Merged-chr7-70429504-4	+		chr4	141714659	141715722	Merged-chr4-141715191-2	+		chr11	88153986	88154987	Merged-chr11-88154487-1	+
chr6	120744007	120745008	Merged-chr6-120744508-1	+		chr7	70606235	70607383	Merged-chr7-70606785-6	+		chr4	141725464	141726557	Merged-chr4-141726006-4	+		chr11	88193559	88194856	Merged-chr11-88194202-6	+
chr6	120771615	120772616	Merged-chr6-120772116-1	+		chr7	73570698	73571699	Merged-chr7-73571199-1	+		chr4	141741661	141742822	Merged-chr4-141742198-7	+		chr11	88285733	88286791	Merged-chr11-88286270-4	+
chr6	122401863	122402864	Merged-chr6-122402364-1	+		chr7	73656585	73658225	Merged-chr7-73657483-4	+		chr4	143118501	143119748	Merged-chr4-143119073-5	+		chr11	88307924	88308925	Merged-chr11-88308425-1	+
chr6	122560089	122561403	Merged-chr6-122560709-5	+		chr7	73749633	73750778	Merged-chr7-73750222-3	+		chr4	143185407	143186875	Merged-chr4-143186094-6	+		chr11	88456969	88457970	Merged-chr11-88457470-1	+
chr6	122659725	122660964	Merged-chr6-122660326-3	+		chr7	74381183	74382625	Merged-chr7-74382001-7	+		chr4	145023535	145027195	Merged-chr4-145025344-12	+		chr11	95085598	95086779	Merged-chr11-95086175-5	+
chr6	124096101	124097102	Merged-chr6-124096602-1	+		chr7	78555230	78556352	Merged-chr7-78555789-3	+		chr4	145034212	145035481	Merged-chr4-145034857-6	+		chr11	95096552	95097602	Merged-chr11-95097077-2	+
chr6	124447182	124448467	Merged-chr6-124447825-2	+		chr7	78918075	78919455	Merged-chr7-78918819-7	+		chr4	145054945	145056951	Merged-chr4-145056033-7	+		chr11	95167366	95168367	Merged-chr11-95167867-1	+
chr6	125104328	125105329	Merged-chr6-125104829-1	+		chr7	80105610	80106707	Merged-chr7-80106138-4	+		chr4	145187500	145188501	Merged-chr4-145188001-1	+		chr11	95193941	95194942	Merged-chr11-95194442-1	+
chr6	125110511	125111668	Merged-chr6-125111090-2	+		chr7	80166393	80167519	Merged-chr7-80166946-7	+		chr4	145551412	145552413	Merged-chr4-145551913-1	+		chr11	95210210	95211425	Merged-chr11-95210871-6	+
chr6	126245138	126246567	Merged-chr6-126245867-4	+		chr7	80655965	80657157	Merged-chr7-80656561-2	+		chr4	145774004	145775043	Merged-chr4-145774521-4	+		chr11	95402355	95403356	Merged-chr11-95402856-1	+
chr6	126404293	126405294	Merged-chr6-126404794-1	+		chr7	80765662	80766682	Merged-chr7-80766172-5	+		chr4	146166899	146167900	Merged-chr4-146167400-1	+		chr11	95842458	95843459	Merged-chr11-95842959-1	+
chr6	127446121	127447250	Merged-chr6-127446689-4	+		chr7	80773731	80774882	Merged-chr7-80774317-6	+		chr4	146743782	146744783	Merged-chr4-146744283-1	+		chr11	96867064	96868065	Merged-chr11-96867565-1	+
chr6	128604334	128605335	Merged-chr6-128604835-1	+		chr7	81335779	81336780	Merged-chr7-81336280-1	+		chr4	147241262	147242936	Merged-chr4-147242121-3	+		chr11	96996822	96997950	Merged-chr11-96997378-4	+
chr6	129097166	129098312	Merged-chr6-129097739-2	+		chr7	82029416	82030587	Merged-chr7-82030003-7	+		chr4	147474054	147475072	Merged-chr4-147474563-2	+		chr11	97120196	97121197	Merged-chr11-97120697-1	+
chr6	129229638	129230798	Merged-chr6-129230230-7	+		chr7	82046940	82048200	Merged-chr7-82047568-7	+		chr4	147536209	147538107	Merged-chr4-147537158-2	+		chr11	97196378	97197379	Merged-chr11-97196879-1	+
chr6	131321754	131322814	Merged-chr6-131322292-3	+		chr7	82256978	82257979	Merged-chr7-82257479-1	+		chr4	147559783	147560784	Merged-chr4-147560284-1	+		chr11	98388200	98389423	Merged-chr11-98388825-7	+
chr6	133706695	133707798	Merged-chr6-133707257-3	+		chr7	82275411	82276412	Merged-chr7-82275912-1	+		chr4	148028765	148031116	Merged-chr4-148030068-8	+		chr11	98959667	98960956	Merged-chr11-98960299-6	+
chr6	133852889	133854794	Merged-chr6-133853778-4	+		chr7	82971538	82972539	Merged-chr7-82972039-1	+		chr4	148050149	148051228	Merged-chr4-148050697-3	+		chr11	99144424	99145425	Merged-chr11-99144925-1	+
chr6	133882933	133884222	Merged-chr6-133883548-5	+		chr7	83891544	83892670	Merged-chr7-83892101-7	+		chr4	148432769	148434732	Merged-chr4-148433709-5	+		chr11	100144715	100146889	Merged-chr11-100145688-6	+
chr6	134074311	134075457	Merged-chr6-134074908-3	+		chr7	84384229	84385391	Merged-chr7-84384816-3	+		chr4	148441778	148442984	Merged-chr4-148442407-4	+		chr11	100368984	100369985	Merged-chr11-100369485-1	+
chr6	134207517	134208544	Merged-chr6-134208031-2	+		chr7	87124135	87125182	Merged-chr7-87124659-2	+		chr4	148472668	148473831	Merged-chr4-148473268-7	+		chr11	100879669	100880670	Merged-chr11-100880170-1	+
chr6	134211124	134212300	Merged-chr6-134211712-2	+		chr7	87145455	87146513	Merged-chr7-87145974-4	+		chr4	148478523	148481038	Merged-chr4-148479817-3	+		chr11	101841933	101843051	Merged-chr11-101842508-7	+
chr6	134460845	134461846	Merged-chr6-134461346-1	+		chr7	89157088	89158106	Merged-chr7-89157597-2	+		chr4	148512769	148513917	Merged-chr4-148513343-5	+		chr11	101848908	101850089	Merged-chr11-101849488-4	+
chr6	134712550	134713551	Merged-chr6-134713051-1	+		chr7	89837592	89838685	Merged-chr7-89838121-5	+		chr4	148614484	148615485	Merged-chr4-148614985-1	+		chr11	102005870	102007091	Merged-chr11-102006479-3	+
chr6	136554307	136555308	Merged-chr6-136554808-1	+		chr7	90105765	90106766	Merged-chr7-90106266-1	+		chr4	148640793	148641935	Merged-chr4-148641361-7	+		chr11	104000746	104001747	Merged-chr11-104001247-1	+
chr6	136689618	136690619	Merged-chr6-136690119-1	+		chr7	90332301	90333505	Merged-chr7-90332874-7	+		chr4	149090634	149093020	Merged-chr4-149091789-3	+		chr11	104132430	104133841	Merged-chr11-104133136-2	+
chr6	136793453	136794454	Merged-chr6-136793954-1	+		chr7	90335692	90336693	Merged-chr7-90336193-1	+		chr4	149176326	149179045	Merged-chr4-149177465-7	+		chr11	104288864	104289945	Merged-chr11-104289409-7	+
chr6	137099733	137100734	Merged-chr6-137100234-1	+		chr7	92757460	92758741	Merged-chr7-92758090-5	+		chr4	149211915	149212916	Merged-chr4-149212416-1	+		chr11	106019994	106021037	Merged-chr11-106020516-2	+
chr6	137486658	137488186	Merged-chr6-137487426-6	+		chr7	93106125	93107126	Merged-chr7-93106626-1	+		chr4	149457734	149458735	Merged-chr4-149458235-1	+		chr11	106026619	106027756	Merged-chr11-106027203-3	+
chr6	137657039	137658040	Merged-chr6-137657540-1	+		chr7	94518725	94519726	Merged-chr7-94519226-1	+		chr4	149640613	149641614	Merged-chr4-149641114-1	+		chr11	106657643	106658644	Merged-chr11-106658144-1	+
chr6	138053786	138055012	Merged-chr6-138054399-2	+		chr7	95829529	95831186	Merged-chr7-95830221-4	+		chr4	149789552	149790825	Merged-chr4-149790189-2	+		chr11	107716374	107717375	Merged-chr11-107716875-1	+
chr6	138085895	138086896	Merged-chr6-138086396-1	+		chr7	96511526	96512527	Merged-chr7-96512027-1	+		chr4	150128018	150129396	Merged-chr4-150128707-2	+		chr11	107782629	107783630	Merged-chr11-107783130-1	+
chr6	138350323	138351434	Merged-chr6-138350876-3	+		chr7	96832353	96833544	Merged-chr7-96832930-4	+		chr4	150132479	150133652	Merged-chr4-150133064-7	+		chr11	109433938	109434939	Merged-chr11-109434439-1	+
chr6	138421846	138423542	Merged-chr6-138422694-2	+		chr7	97492041	97493042	Merged-chr7-97492542-1	+		chr4	150147243	150148244	Merged-chr4-150147744-1	+		chr11	110838978	110840165	Merged-chr11-110839595-4	+
chr6	138919118	138920119	Merged-chr6-138919619-1	+		chr7	97517001	97518038	Merged-chr7-97517525-3	+		chr4	150220362	150221657	Merged-chr4-150221066-7	+		chr11	110909298	110910299	Merged-chr11-110909799-1	+
chr6	139248464	139249561	Merged-chr6-139249005-3	+		chr7	98125456	98126457	Merged-chr7-98125957-1	+		chr4	150230331	150231480	Merged-chr4-150230882-7	+		chr11	112621098	112622099	Merged-chr11-112621599-1	+
chr6	139656092	139657879	Merged-chr6-139657075-3	+		chr7	98541866	98543455	Merged-chr7-98542661-4	+		chr4	150257010	150258187	Merged-chr4-150257630-5	+		chr11	113208587	113209780	Merged-chr11-113209178-3	+
chr6	140211263	140212515	Merged-chr6-140211889-2	+		chr7	98729405	98730508	Merged-chr7-98729960-4	+		chr4	150286512	150287513	Merged-chr4-150287013-1	+		chr11	113766091	113767092	Merged-chr11-113766592-1	+
chr6	140288552	140289696	Merged-chr6-140289124-4	+		chr7	99065457	99066554	Merged-chr7-99066006-2	+		chr4	150401742	150402854	Merged-chr4-150402306-5	+		chr11	114636444	114637445	Merged-chr11-114636945-1	+
chr6	140366572	140367771	Merged-chr6-140367178-5	+		chr7	99140568	99141832	Merged-chr7-99141242-7	+		chr4	150452084	150453352	Merged-chr4-150452757-5	+		chr11	114817857	114819079	Merged-chr11-114818452-3	+
chr6	140481741	140482742	Merged-chr6-140482242-1	+		chr7	99349594	99350758	Merged-chr7-99350178-5	+		chr4	150508390	150509427	Merged-chr4-150508909-2	+		chr11	115292341	115293342	Merged-chr11-115292842-1	+
chr6	141454416	141455587	Merged-chr6-141454998-3	+		chr7	99380861	99382013	Merged-chr7-99381429-7	+		chr4	150575422	150576566	Merged-chr4-150575995-7	+		chr11	115393381	115394382	Merged-chr11-115393882-1	+
chr6	141984037	141985444	Merged-chr6-141984772-5	+		chr7	99473448	99474760	Merged-chr7-99474062-4	+		chr4	150590382	150591565	Merged-chr4-150590991-6	+		chr11	116347004	116348416	Merged-chr11-116347669-4	+
chr6	142702313	142703314	Merged-chr6-142702814-1	+		chr7	99547622	99548899	Merged-chr7-99548262-3	+		chr4	150591799	150592800	Merged-chr4-150592300-1	+		chr11	116643069	116644121	Merged-chr11-116643587-4	+
chr6	142853853	142854975	Merged-chr6-142854414-2	+		chr7	99586141	99587353	Merged-chr7-99586712-3	+		chr4	150898466	150899802	Merged-chr4-150899072-5	+		chr11	116885021	116886222	Merged-chr11-116885630-7	+
chr6	142860046	142861568	Merged-chr6-142860712-6	+		chr7	100371506	100372633	Merged-chr7-100372063-7	+		chr4	150974932	150976025	Merged-chr4-150975479-2	+		chr11	117037714	117038715	Merged-chr11-117038215-1	+
chr6	143259968	143260969	Merged-chr6-143260469-1	+		chr7	100479222	100480472	Merged-chr7-100479864-6	+		chr4	150978290	150979637	Merged-chr4-150978897-5	+		chr11	117091517	117092774	Merged-chr11-117092103-7	+
chr6	143373273	143374364	Merged-chr6-143373819-2	+		chr7	100510791	100511792	Merged-chr7-100511292-1	+		chr4	151135187	151136216	Merged-chr4-151135702-2	+		chr11	117114446	117115665	Merged-chr11-117115060-7	+
chr6	146125277	146126706	Merged-chr6-146125922-3	+		chr7	100886330	100887331	Merged-chr7-100886831-1	+		chr4	151777935	151778936	Merged-chr4-151778436-1	+		chr11	117459327	117460328	Merged-chr11-117459828-1	+
chr6	146287899	146288900	Merged-chr6-146288400-1	+		chr7	100967271	100968559	Merged-chr7-100967891-3	+		chr4	152020937	152021938	Merged-chr4-152021438-1	+		chr11	117557184	117558370	Merged-chr11-117557777-2	+
chr6	147759997	147760998	Merged-chr6-147760498-1	+		chr7	101043662	101045022	Merged-chr7-101044424-5	+		chr4	152693566	152694567	Merged-chr4-152694067-1	+		chr11	117642867	117643868	Merged-chr11-117643368-1	+
chr6	149134390	149135391	Merged-chr6-149134891-1	+		chr7	101414689	101415690	Merged-chr7-101415190-1	+		chr4	155370361	155371890	Merged-chr4-155371169-7	+		chr11	117863419	117864420	Merged-chr11-117863920-1	+
chr6	149245629	149246807	Merged-chr6-149246218-2	+		chr7	101860706	101861862	Merged-chr7-101861276-3	+		chr4	155576762	155578005	Merged-chr4-155577384-2	+		chr11	117939390	117940608	Merged-chr11-117939964-5	+
chr6	149332270	149333764	Merged-chr6-149333098-7	+		chr7	101984569	101985660	Merged-chr7-101985109-5	+		chr5	3375501	3376742	Merged-chr5-3376178-5	+		chr11	117946390	117947517	Merged-chr11-117946933-3	+
chr7	3600642	3601897	Merged-chr7-3601288-3	+		chr7	104169906	104170907	Merged-chr7-104170407-1	+		chr5	3453608	3454745	Merged-chr5-3454172-3	+		chr11	118034514	118035612	Merged-chr11-118035085-5	+
chr7	6398104	6399105	Merged-chr7-6398605-1	+		chr7	104861066	104862067	Merged-chr7-104861567-1	+		chr5	3493864	3495216	Merged-chr5-3494545-4	+		chr11	118341478	118342479	Merged-chr11-118341979-1	+
chr7	6659290	6660326	Merged-chr7-6659808-2	+		chr7	105399630	105400688	Merged-chr7-105400157-7	+		chr5	3545741	3546958	Merged-chr5-3546360-3	+		chr11	118348472	118349704	Merged-chr11-118349088-2	+
chr7	7373852	7374938	Merged-chr7-7374395-2	+		chr7	109613227	109614271	Merged-chr7-109613752-3	+		chr5	3553752	3554888	Merged-chr5-3554320-2	+		chr11	118362754	118363819	Merged-chr11-118363277-5	+
chr7	15914038	15915079	Merged-chr7-15914559-2	+		chr7	109947213	109948214	Merged-chr7-109947714-1	+		chr5	3630882	3632412	Merged-chr5-3631624-4	+		chr11	118379105	118380224	Merged-chr11-118379648-3	+
chr7	16191831	16192963	Merged-chr7-16192397-2	+		chr7	110108775	110109844	Merged-chr7-110109304-7	+		chr5	3796644	3797645	Merged-chr5-3797145-1	+		chr11	118982527	118983528	Merged-chr11-118983028-1	+
chr7	16493037	16494050	Merged-chr7-16493544-2	+		chr7	110156689	110157933	Merged-chr7-110157311-2	+		chr5	3798238	3799342	Merged-chr5-3798790-2	+		chr11	119404107	119405108	Merged-chr11-119404608-1	+
chr7	17156087	17157918	Merged-chr7-17156913-7	+		chr7	110237273	110238274	Merged-chr7-110237774-1	+		chr5	3954198	3955254	Merged-chr5-3954729-5	+		chr11	119856066	119857067	Merged-chr11-119856567-1	+
chr7	18957413	18958718	Merged-chr7-18958083-7	+		chr7	110718142	110719724	Merged-chr7-110718849-3	+		chr5	3974439	3975484	Merged-chr5-3974962-2	+		chr11	119862901	119864118	Merged-chr11-119863520-4	+
chr7	19068766	19069767	Merged-chr7-19069267-1	+		chr7	110741727	110742728	Merged-chr7-110742228-1	+		chr5	4018863	4020307	Merged-chr5-4019614-7	+		chr11	119894375	119895531	Merged-chr11-119894930-7	+
chr7	19210856	19212316	Merged-chr7-19211585-6	+		chr7	110804075	110805079	Merged-chr7-110804577-2	+		chr5	4080560	4081741	Merged-chr5-4081175-5	+		chr11	119924913	119925914	Merged-chr11-119925414-1	+
chr7	19439052	19440153	Merged-chr7-19439600-4	+		chr7	111296738	111297880	Merged-chr7-111297290-7	+		chr5	4115943	4116944	Merged-chr5-4116444-1	+		chr11	121804155	121805156	Merged-chr11-121804656-1	+
chr7	19802944	19804196	Merged-chr7-19803523-6	+		chr7	111302075	111303461	Merged-chr7-111302705-5	+		chr5	4730576	4731813	Merged-chr5-4731176-4	+		chr12	3959554	3960778	Merged-chr12-3960137-7	+
chr7	19849262	19850395	Merged-chr7-19849833-3	+		chr7	111718559	111719560	Merged-chr7-111719060-1	+		chr5	4736184	4737776	Merged-chr5-4737151-7	+		chr12	8521025	8522102	Merged-chr12-8521562-4	+
chr7	24269739	24270966	Merged-chr7-24270350-7	+		chr7	111721351	111722448	Merged-chr7-111721901-4	+		chr5	4773892	4775054	Merged-chr5-4774473-2	+		chr12	8667408	8668475	Merged-chr12-8667942-2	+
chr7	25181268	25182269	Merged-chr7-25181769-1	+		chr7	111738780	111740112	Merged-chr7-111739446-2	+		chr5	4867845	4869070	Merged-chr5-4868451-4	+		chr12	8760809	8761810	Merged-chr12-8761310-1	+
chr7	25916859	25917860	Merged-chr7-25917360-1	+		chr7	111868137	111869265	Merged-chr7-111868688-3	+		chr5	5365374	5366375	Merged-chr5-5365875-1	+		chr12	8807135	8808270	Merged-chr12-8807693-6	+
chr7	26777835	26778836	Merged-chr7-26778336-1	+		chr7	111939342	111940531	Merged-chr7-111939962-4	+		chr5	5481179	5482180	Merged-chr5-5481680-1	+		chr12	10865622	10866623	Merged-chr12-10866123-1	+
chr7	28601092	28602093	Merged-chr7-28601593-1	+		chr7	111986648	111987792	Merged-chr7-111987197-3	+		chr5	6407400	6408401	Merged-chr5-6407901-1	+		chr12	12397772	12398773	Merged-chr12-12398273-1	+
chr7	29985736	29986737	Merged-chr7-29986237-1	+		chr7	112097780	112098907	Merged-chr7-112098344-2	+		chr5	6709598	6710599	Merged-chr5-6710099-1	+		chr12	13532527	13533727	Merged-chr12-13533127-2	+
chr7	29988616	29989693	Merged-chr7-29989155-2	+		chr7	112158201	112159202	Merged-chr7-112158702-1	+		chr5	7062612	7063613	Merged-chr5-7063113-1	+		chr12	14255986	14256987	Merged-chr12-14256487-1	+
chr7	30851782	30852868	Merged-chr7-30852325-2	+		chr7	112251724	112252874	Merged-chr7-112252326-6	+		chr5	7932098	7933157	Merged-chr5-7932635-3	+		chr12	14571379	14572380	Merged-chr12-14571880-1	+
chr7	31385190	31386677	Merged-chr7-31385899-4	+		chr7	112270567	112271571	Merged-chr7-112271069-2	+		chr5	8041448	8042650	Merged-chr5-8042020-3	+		chr12	16006258	16007366	Merged-chr12-16006829-3	+
chr7	33857233	33858456	Merged-chr7-33857845-2	+		chr7	112458025	112459170	Merged-chr7-112458606-4	+		chr5	9034002	9035192	Merged-chr5-9034555-7	+		chr12	17382434	17383435	Merged-chr12-17382935-1	+
chr7	34381596	34382597	Merged-chr7-34382097-1	+		chr7	112552059	112553060	Merged-chr7-112552560-1	+		chr5	9055812	9056839	Merged-chr5-9056322-3	+		chr12	17584220	17585221	Merged-chr12-17584721-1	+
chr7	35042396	35043615	Merged-chr7-35042976-5	+		chr7	112699698	112700838	Merged-chr7-112700250-7	+		chr5	9427131	9428349	Merged-chr5-9427740-2	+		chr12	18359834	18360835	Merged-chr12-18360335-1	+
chr7	35564026	35566795	Merged-chr7-35565272-5	+		chr7	112719909	112721092	Merged-chr7-112720523-7	+		chr5	10041480	10042481	Merged-chr5-10041981-1	+		chr12	19288052	19289568	Merged-chr12-19288827-3	+
chr7	35707898	35708971	Merged-chr7-35708437-4	+		chr7	112752980	112754091	Merged-chr7-112753522-3	+		chr5	12673344	12674490	Merged-chr5-12673915-6	+		chr12	20743326	20744327	Merged-chr12-20743827-1	+
chr7	36227194	36228195	Merged-chr7-36227695-1	+		chr7	112779227	112780228	Merged-chr7-112779728-1	+		chr5	13636242	13637311	Merged-chr5-13636770-3	+		chr12	21335644	21336663	Merged-chr12-21336154-2	+
chr7	37735241	37736242	Merged-chr7-37735742-1	+		chr7	112868136	112869552	Merged-chr7-112868918-6	+		chr5	14295911	14296912	Merged-chr5-14296412-1	+		chr12	21898771	21899772	Merged-chr12-21899272-1	+
chr7	39659180	39660300	Merged-chr7-39659737-3	+		chr7	112872499	112873535	Merged-chr7-112873017-2	+		chr5	16370513	16371630	Merged-chr5-16371071-4	+		chr12	22745210	22746211	Merged-chr12-22745711-1	+
chr7	39764517	39765768	Merged-chr7-39765157-7	+		chr7	112966209	112967307	Merged-chr7-112966755-5	+		chr5	16973034	16974071	Merged-chr5-16973553-2	+		chr12	25264448	25266157	Merged-chr12-25265312-3	+
chr7	40637811	40638812	Merged-chr7-40638312-1	+		chr7	113287763	113288764	Merged-chr7-113288264-1	+		chr5	17401204	17402205	Merged-chr5-17401705-1	+		chr12	26567102	26568103	Merged-chr12-26567603-1	+
chr7	40698070	40699118	Merged-chr7-40698594-2	+		chr7	113746486	113747487	Merged-chr7-113746987-1	+		chr5	17419260	17420263	Merged-chr5-17419762-3	+		chr12	28621426	28622427	Merged-chr12-28621927-1	+
chr7	40884481	40885698	Merged-chr7-40885103-7	+		chr7	114131628	114132638	Merged-chr7-114132133-2	+		chr5	17848848	17850035	Merged-chr5-17849459-3	+		chr12	31567344	31568476	Merged-chr12-31567910-2	+
chr7	40900839	40901920	Merged-chr7-40901388-3	+		chr7	114181069	114182191	Merged-chr7-114181618-5	+		chr5	17862761	17863975	Merged-chr5-17863366-6	+		chr12	32057022	32058079	Merged-chr12-32057559-3	+
chr7	43377034	43378599	Merged-chr7-43377796-5	+		chr7	114822505	114823655	Merged-chr7-114823097-6	+		chr5	17888954	17890103	Merged-chr5-17889519-3	+		chr12	32245212	32246367	Merged-chr12-32245790-2	+
chr7	43530020	43531095	Merged-chr7-43530558-2	+		chr7	115630207	115631295	Merged-chr7-115630745-4	+		chr5	18152975	18154485	Merged-chr5-18153847-5	+		chr12	32273105	32274106	Merged-chr12-32273606-1	+
chr7	45078843	45080517	Merged-chr7-45079680-2	+		chr7	116200468	116201549	Merged-chr7-116201006-7	+		chr5	19785005	19786110	Merged-chr5-19785558-2	+		chr12	33851259	33852469	Merged-chr12-33851887-5	+
chr7	46935572	46936688	Merged-chr7-46936116-4	+		chr7	116216089	116217117	Merged-chr7-116216603-2	+		chr5	19829251	19830252	Merged-chr5-19829752-1	+		chr12	35798940	35799941	Merged-chr12-35799441-1	+
chr7	47827373	47828374	Merged-chr7-47827874-1	+		chr7	116230559	116231708	Merged-chr7-116231118-5	+		chr5	19932862	19934076	Merged-chr5-19933471-7	+		chr12	38843501	38844624	Merged-chr12-38844049-7	+
chr7	49462101	49463219	Merged-chr7-49462678-3	+		chr7	117449150	117450151	Merged-chr7-117449651-1	+		chr5	20055930	20057132	Merged-chr5-20056508-6	+		chr12	41032893	41033894	Merged-chr12-41033394-1	+
chr7	49842705	49843706	Merged-chr7-49843206-1	+		chr7	118181548	118182549	Merged-chr7-118182049-1	+		chr5	20791430	20792801	Merged-chr5-20792157-7	+		chr12	41515115	41516116	Merged-chr12-41515616-1	+
chr7	49859436	49860472	Merged-chr7-49859949-6	+		chr7	118243167	118244225	Merged-chr7-118243690-7	+		chr5	20863888	20865067	Merged-chr5-20864469-5	+		chr12	41949416	41950417	Merged-chr12-41949917-1	+
chr7	49901610	49903020	Merged-chr7-49902346-7	+		chr7	118252062	118253304	Merged-chr7-118252657-7	+		chr5	20929748	20930749	Merged-chr5-20930249-1	+		chr12	42032345	42033555	Merged-chr12-42032942-4	+
chr7	50639080	50640081	Merged-chr7-50639581-1	+		chr7	118929488	118930774	Merged-chr7-118930124-5	+		chr5	22538639	22539857	Merged-chr5-22539239-5	+		chr12	42302459	42303460	Merged-chr12-42302960-1	+
chr7	51867558	51868654	Merged-chr7-51868106-2	+		chr7	119017755	119018756	Merged-chr7-119018256-1	+		chr5	23094382	23095569	Merged-chr5-23094997-6	+		chr12	43358843	43359844	Merged-chr12-43359344-1	+
chr7	51889226	51890274	Merged-chr7-51889744-3	+		chr7	119483699	119484964	Merged-chr7-119484360-5	+		chr5	23396430	23397728	Merged-chr5-23397049-3	+		chr12	47110595	47111596	Merged-chr12-47111096-1	+
chr7	51971706	51973185	Merged-chr7-51972494-3	+		chr7	119489906	119491172	Merged-chr7-119490503-7	+		chr5	23545524	23546525	Merged-chr5-23546025-1	+		chr12	49554514	49555515	Merged-chr12-49555015-1	+
chr7	51978698	51979727	Merged-chr7-51979213-2	+		chr7	121549441	121550442	Merged-chr7-121549942-1	+		chr5	23978243	23979424	Merged-chr5-23978821-5	+		chr12	51511034	51512035	Merged-chr12-51511535-1	+
chr7	52162898	52164596	Merged-chr7-52163747-2	+		chr7	121906225	121907339	Merged-chr7-121906789-3	+		chr5	23995537	23996754	Merged-chr5-23996152-7	+		chr12	53024652	53025653	Merged-chr12-53025153-1	+
chr7	52545530	52546531	Merged-chr7-52546031-1	+		chr7	121935822	121936906	Merged-chr7-121936360-7	+		chr5	24826780	24827781	Merged-chr5-24827281-1	+		chr12	58827595	58828629	Merged-chr12-58828112-2	+
chr7	53256394	53257395	Merged-chr7-53256895-1	+		chr7	122044783	122045886	Merged-chr7-122045335-2	+		chr5	25064399	25065493	Merged-chr5-25064955-3	+		chr12	65403754	65404755	Merged-chr12-65404255-1	+
chr7	54202674	54203773	Merged-chr7-54203224-2	+		chr7	122670403	122671560	Merged-chr7-122670975-6	+		chr5	25261115	25262534	Merged-chr5-25261811-6	+		chr12	69807292	69808444	Merged-chr12-69807858-3	+
chr7	55023490	55024491	Merged-chr7-55023991-1	+		chr7	123083640	123085157	Merged-chr7-123084341-7	+		chr5	25751239	25752240	Merged-chr5-25751740-1	+		chr12	69815679	69816929	Merged-chr12-69816286-3	+
chr7	56151422	56153292	Merged-chr7-56152304-6	+		chr7	123097525	123098640	Merged-chr7-123098088-7	+		chr5	28272473	28273532	Merged-chr5-28273003-3	+		chr12	69827952	69829037	Merged-chr12-69828495-2	+
chr7	56307059	56308060	Merged-chr7-56307560-1	+		chr7	124376416	124377655	Merged-chr7-124377013-6	+		chr5	30169866	30171021	Merged-chr5-30170437-4	+		chr12	70163610	70164611	Merged-chr12-70164111-1	+
chr7	58751485	58752486	Merged-chr7-58751986-1	+		chr7	125818068	125819216	Merged-chr7-125818643-7	+		chr5	30924901	30926280	Merged-chr5-30925634-7	+		chr12	70557416	70558417	Merged-chr12-70557917-1	+
chr7	60243533	60244783	Merged-chr7-60244198-5	+		chr7	125898697	125899917	Merged-chr7-125899287-6	+		chr5	31823313	31824471	Merged-chr5-31823892-2	+		chr12	72236309	72237310	Merged-chr12-72236810-1	+
chr7	63902516	63903517	Merged-chr7-63903017-1	+		chr7	125942507	125943562	Merged-chr7-125943035-2	+		chr5	31872936	31874043	Merged-chr5-31873478-3	+		chr12	73034754	73035755	Merged-chr12-73035255-1	+
chr7	64141212	64142213	Merged-chr7-64141713-1	+		chr7	126115269	126116270	Merged-chr7-126115770-1	+		chr5	31876342	31877446	Merged-chr5-31876886-3	+		chr12	73039244	73040245	Merged-chr12-73039745-1	+
chr7	64949577	64950981	Merged-chr7-64950279-2	+		chr7	126642727	126644004	Merged-chr7-126643318-5	+		chr5	32033968	32034969	Merged-chr5-32034469-1	+		chr12	73616918	73618426	Merged-chr12-73617722-5	+
chr7	65318867	65319984	Merged-chr7-65319426-2	+		chr7	126798518	126799973	Merged-chr7-126799132-7	+		chr5	32084107	32085108	Merged-chr5-32084608-1	+		chr12	73663217	73664218	Merged-chr12-73663718-1	+
chr7	65713516	65714517	Merged-chr7-65714017-1	+		chr7	126949366	126950442	Merged-chr7-126949895-7	+		chr5	33043081	33045980	Merged-chr5-33044684-11	+		chr12	73982148	73983149	Merged-chr12-73982649-1	+
chr7	67259417	67260789	Merged-chr7-67260129-5	+		chr7	127208161	127209386	Merged-chr7-127208810-7	+		chr5	33055739	33056936	Merged-chr5-33056330-7	+		chr12	74293452	74294453	Merged-chr12-74293953-1	+
chr7	67776386	67777402	Merged-chr7-67776894-2	+		chr7	127232503	127233679	Merged-chr7-127233129-7	+		chr5	33495455	33496808	Merged-chr5-33496184-5	+		chr12	75531411	75532528	Merged-chr12-75531981-6	+
chr7	67918580	67920054	Merged-chr7-67919284-6	+		chr7	127253764	127254833	Merged-chr7-127254300-7	+		chr5	33604963	33605964	Merged-chr5-33605464-1	+		chr12	75747479	75748480	Merged-chr12-75747980-1	+
chr7	68046618	68048357	Merged-chr7-68047432-5	+		chr7	127375301	127376518	Merged-chr7-127375917-7	+		chr5	34576116	34577117	Merged-chr5-34576617-1	+		chr12	76015551	76017015	Merged-chr12-76016240-5	+
chr7	68146287	68149077	Merged-chr7-68147342-6	+		chr7	127477842	127478890	Merged-chr7-127478374-7	+		chr5	35591025	35592247	Merged-chr5-35591620-5	+		chr12	76190275	76191519	Merged-chr12-76190897-2	+
chr7	68236140	68237141	Merged-chr7-68236641-1	+		chr7	127511840	127513052	Merged-chr7-127512474-7	+		chr5	36120332	36121901	Merged-chr5-36121083-3	+		chr12	76324298	76325464	Merged-chr12-76324914-5	+
chr7	68240917	68242009	Merged-chr7-68241471-4	+		chr7	127662547	127663558	Merged-chr7-127663053-3	+		chr5	36508040	36509617	Merged-chr5-36508783-5	+		chr12	76540679	76542044	Merged-chr12-76541397-3	+
chr7	68975735	68976929	Merged-chr7-68976332-2	+		chr7	127850389	127851390	Merged-chr7-127850890-1	+		chr5	36553779	36554780	Merged-chr5-36554280-1	+		chr12	77019298	77020317	Merged-chr12-77019808-2	+
chr7	68978921	68979922	Merged-chr7-68979422-1	+		chr7	127946486	127947487	Merged-chr7-127946987-1	+		chr5	36567603	36568733	Merged-chr5-36568178-7	+		chr12	78405788	78406789	Merged-chr12-78406289-1	+
chr7	70287726	70288886	Merged-chr7-70288305-3	+		chr7	128004207	128005494	Merged-chr7-128004907-7	+		chr5	36570163	36571594	Merged-chr5-36570773-5	+		chr12	79103251	79104613	Merged-chr12-79103961-4	+
chr7	70470565	70471566	Merged-chr7-70471066-1	+		chr7	128118541	128119542	Merged-chr7-128119042-1	+		chr5	36725029	36727029	Merged-chr5-36726319-7	+		chr12	79247765	79248766	Merged-chr12-79248266-1	+
chr7	70799316	70800481	Merged-chr7-70799899-2	+		chr7	128295238	128296305	Merged-chr7-128295772-2	+		chr5	36840284	36841285	Merged-chr5-36840785-1	+		chr12	79260032	79261033	Merged-chr12-79260533-1	+
chr7	71378700	71379781	Merged-chr7-71379236-3	+		chr7	130091802	130092803	Merged-chr7-130092303-1	+		chr5	36948555	36949556	Merged-chr5-36949056-1	+		chr12	79548845	79549846	Merged-chr12-79549346-1	+
chr7	71411392	71412536	Merged-chr7-71411956-6	+		chr7	130239681	130240887	Merged-chr7-130240321-4	+		chr5	37462269	37463270	Merged-chr5-37462770-1	+		chr12	79859477	79860707	Merged-chr12-79860041-4	+
chr7	72489934	72490957	Merged-chr7-72490446-2	+		chr7	130260002	130261144	Merged-chr7-130260592-5	+		chr5	37874477	37875689	Merged-chr5-37875082-7	+		chr12	79864019	79865020	Merged-chr12-79864520-1	+
chr7	73031469	73032470	Merged-chr7-73031970-1	+		chr7	130574156	130575265	Merged-chr7-130574717-7	+		chr5	38075834	38077020	Merged-chr5-38076401-6	+		chr12	80203108	80204109	Merged-chr12-80203609-1	+
chr7	73478171	73479172	Merged-chr7-73478672-1	+		chr7	130670902	130671969	Merged-chr7-130671445-3	+		chr5	38077155	38078156	Merged-chr5-38077656-1	+		chr12	80846509	80847510	Merged-chr12-80847010-1	+
chr7	73745851	73747375	Merged-chr7-73746519-5	+		chr7	132242543	132243544	Merged-chr7-132243044-1	+		chr5	38078207	38079275	Merged-chr5-38078741-2	+		chr12	82815753	82816754	Merged-chr12-82816254-1	+
chr7	73853259	73854668	Merged-chr7-73853931-6	+		chr7	132416635	132417722	Merged-chr7-132417174-5	+		chr5	38085456	38086563	Merged-chr5-38086028-4	+		chr12	82822540	82823541	Merged-chr12-82823041-1	+
chr7	74363085	74364113	Merged-chr7-74363599-2	+		chr7	132673838	132674921	Merged-chr7-132674375-7	+		chr5	38135844	38137032	Merged-chr5-38136441-7	+		chr12	82855107	82856126	Merged-chr12-82855617-2	+
chr7	74419372	74420373	Merged-chr7-74419873-1	+		chr7	132776418	132777605	Merged-chr7-132777012-2	+		chr5	38466239	38467400	Merged-chr5-38466820-2	+		chr12	83233197	83234246	Merged-chr12-83233722-2	+
chr7	75366214	75367215	Merged-chr7-75366715-1	+		chr7	132793012	132794013	Merged-chr7-132793513-1	+		chr5	38703028	38704128	Merged-chr5-38703578-2	+		chr12	84189917	84190918	Merged-chr12-84190418-1	+
chr7	75472135	75473136	Merged-chr7-75472636-1	+		chr7	132802485	132803703	Merged-chr7-132803066-4	+		chr5	40389081	40390082	Merged-chr5-40389582-1	+		chr12	85233188	85234189	Merged-chr12-85233689-1	+
chr7	75853166	75854891	Merged-chr7-75854164-4	+		chr7	132891890	132893203	Merged-chr7-132892605-4	+		chr5	41700782	41701783	Merged-chr5-41701283-1	+		chr12	85648193	85649194	Merged-chr12-85648694-1	+
chr7	76544386	76545387	Merged-chr7-76544887-1	+		chr7	132900683	132901715	Merged-chr7-132901199-2	+		chr5	41918702	41919970	Merged-chr5-41919375-3	+		chr12	86174692	86175693	Merged-chr12-86175193-1	+
chr7	79080568	79081671	Merged-chr7-79081120-2	+		chr7	133044199	133045200	Merged-chr7-133044700-1	+		chr5	42969789	42971359	Merged-chr5-42970540-3	+		chr12	86275643	86276794	Merged-chr12-86276219-2	+
chr7	79140487	79141488	Merged-chr7-79140988-1	+		chr7	133066753	133067975	Merged-chr7-133067350-3	+		chr5	43298377	43299378	Merged-chr5-43298878-1	+		chr12	86429892	86430893	Merged-chr12-86430393-1	+
chr7	80025714	80026715	Merged-chr7-80026215-1	+		chr7	134497369	134499369	Merged-chr7-134498368-7	+		chr5	43339029	43340398	Merged-chr5-43339689-5	+		chr12	86435142	86436173	Merged-chr12-86435658-2	+
chr7	81898846	81899848	Merged-chr7-81899347-2	+		chr7	134534461	134535484	Merged-chr7-134534973-2	+		chr5	43391337	43392419	Merged-chr5-43391865-3	+		chr12	86786834	86787835	Merged-chr12-86787335-1	+
chr7	82785308	82786798	Merged-chr7-82785927-6	+		chr7	134677485	134678549	Merged-chr7-134678017-2	+		chr5	43440983	43441984	Merged-chr5-43441484-1	+		chr12	86850726	86851850	Merged-chr12-86851264-4	+
chr7	82902525	82903803	Merged-chr7-82903173-5	+		chr7	134773450	134775133	Merged-chr7-134774137-5	+		chr5	43554506	43555917	Merged-chr5-43555264-7	+		chr12	88441490	88442491	Merged-chr12-88441991-1	+
chr7	83802078	83803270	Merged-chr7-83802682-4	+		chr7	136502086	136503209	Merged-chr7-136502648-2	+		chr5	43662011	43663453	Merged-chr5-43662813-7	+		chr12	89993278	89994279	Merged-chr12-89993779-1	+
chr7	84042399	84043617	Merged-chr7-84042989-3	+		chr7	138083669	138084758	Merged-chr7-138084212-4	+		chr5	44086557	44088137	Merged-chr5-44087347-2	+		chr12	93861079	93862080	Merged-chr12-93861580-1	+
chr7	84088645	84090226	Merged-chr7-84089509-3	+		chr7	138454419	138455524	Merged-chr7-138454972-2	+		chr5	44095733	44096734	Merged-chr5-44096234-1	+		chr12	94509406	94510571	Merged-chr12-94510014-3	+
chr7	84119541	84120542	Merged-chr7-84120042-1	+		chr7	138853019	138854185	Merged-chr7-138853602-2	+		chr5	44144560	44145561	Merged-chr5-44145061-1	+		chr12	96175297	96176298	Merged-chr12-96175798-1	+
chr7	84164427	84165590	Merged-chr7-84165009-2	+		chr7	139219946	139220947	Merged-chr7-139220447-1	+		chr5	45419604	45420851	Merged-chr5-45420242-7	+		chr12	97624272	97625273	Merged-chr12-97624773-1	+
chr7	84239959	84240960	Merged-chr7-84240460-1	+		chr7	139299849	139301117	Merged-chr7-139300537-4	+		chr5	45425042	45426933	Merged-chr5-45426065-6	+		chr12	98282829	98284035	Merged-chr12-98283470-4	+
chr7	84678698	84680244	Merged-chr7-84679522-6	+		chr7	139397944	139399204	Merged-chr7-139398574-7	+		chr5	45435504	45437275	Merged-chr5-45436299-7	+		chr12	98349588	98350589	Merged-chr12-98350089-1	+
chr7	84739692	84740693	Merged-chr7-84740193-1	+		chr7	139789120	139790384	Merged-chr7-139789752-2	+		chr5	45441139	45442375	Merged-chr5-45441752-3	+		chr12	98688768	98689769	Merged-chr12-98689269-1	+
chr7	88097396	88098634	Merged-chr7-88098015-2	+		chr7	139920146	139921147	Merged-chr7-139920647-1	+		chr5	45443458	45445000	Merged-chr5-45444329-5	+		chr12	99356263	99357480	Merged-chr12-99356877-4	+
chr7	88357109	88358110	Merged-chr7-88357610-1	+		chr7	141221380	141222465	Merged-chr7-141221921-7	+		chr5	45512902	45514810	Merged-chr5-45513919-7	+		chr12	99517541	99518601	Merged-chr12-99518071-2	+
chr7	88447135	88448136	Merged-chr7-88447636-1	+		chr7	141376366	141377367	Merged-chr7-141376867-1	+		chr5	45514864	45515865	Merged-chr5-45515365-1	+		chr12	100298795	100300312	Merged-chr12-100299530-4	+
chr7	88685627	88686846	Merged-chr7-88686264-4	+		chr7	141432250	141433389	Merged-chr7-141432811-3	+		chr5	45523989	45524990	Merged-chr5-45524490-1	+		chr12	100439052	100440174	Merged-chr12-100439613-2	+
chr7	89126062	89127274	Merged-chr7-89126670-4	+		chr7	141590647	141592264	Merged-chr7-141591448-4	+		chr5	45757248	45758289	Merged-chr5-45757769-2	+		chr12	102296451	102297452	Merged-chr12-102296952-1	+
chr7	89908960	89910817	Merged-chr7-89909950-4	+		chr7	141807099	141808100	Merged-chr7-141807600-1	+		chr5	46169803	46171275	Merged-chr5-46170493-3	+		chr12	102557529	102558530	Merged-chr12-102558030-1	+
chr7	90016410	90017801	Merged-chr7-90017082-4	+		chr7	141988057	141989411	Merged-chr7-141988780-6	+		chr5	46181891	46182957	Merged-chr5-46182421-5	+		chr12	102576487	102577603	Merged-chr12-102577045-2	+
chr7	90029618	90031091	Merged-chr7-90030419-4	+		chr7	142400305	142401387	Merged-chr7-142400851-7	+		chr5	46405849	46406850	Merged-chr5-46406350-1	+		chr12	102665175	102666176	Merged-chr12-102665676-1	+
chr7	90065365	90066366	Merged-chr7-90065866-1	+		chr7	142434036	142435707	Merged-chr7-142434702-5	+		chr5	48037813	48038856	Merged-chr5-48038335-2	+		chr12	103977616	103978617	Merged-chr12-103978117-1	+
chr7	90210164	90211165	Merged-chr7-90210665-1	+		chr7	142789513	142790514	Merged-chr7-142790014-1	+		chr5	48345257	48346474	Merged-chr5-48345826-5	+		chr12	104185851	104186902	Merged-chr12-104186375-3	+
chr7	90764474	90765475	Merged-chr7-90764975-1	+		chr7	143104906	143105927	Merged-chr7-143105417-2	+		chr5	48460103	48461104	Merged-chr5-48460604-1	+		chr12	104609754	104611249	Merged-chr12-104610609-6	+
chr7	91131763	91132764	Merged-chr7-91132264-1	+		chr7	143123820	143125107	Merged-chr7-143124473-7	+		chr5	48683987	48684988	Merged-chr5-48684488-1	+		chr12	105273530	105274531	Merged-chr12-105274031-1	+
chr7	91226053	91227303	Merged-chr7-91226678-2	+		chr7	143583648	143584649	Merged-chr7-143584149-1	+		chr5	48915567	48916568	Merged-chr5-48916068-1	+		chr12	105898406	105899677	Merged-chr12-105899028-4	+
chr7	91863057	91864058	Merged-chr7-91863558-1	+		chr7	143690734	143691735	Merged-chr7-143691235-1	+		chr5	49089852	49090900	Merged-chr5-49090382-3	+		chr12	106360491	106361492	Merged-chr12-106360992-1	+
chr7	91944321	91945322	Merged-chr7-91944822-1	+		chr7	143922775	143923776	Merged-chr7-143923276-1	+		chr5	49343954	49345112	Merged-chr5-49344555-6	+		chr12	106518910	106519911	Merged-chr12-106519411-1	+
chr7	92118844	92119845	Merged-chr7-92119345-1	+		chr7	143941217	143942218	Merged-chr7-143941718-1	+		chr5	49943198	49945043	Merged-chr5-49944169-3	+		chr12	108384237	108385238	Merged-chr12-108384738-1	+
chr7	93966080	93967081	Merged-chr7-93966581-1	+		chr7	144081221	144082222	Merged-chr7-144081722-2	+		chr5	49980343	49981344	Merged-chr5-49980844-1	+		chr12	108638802	108639803	Merged-chr12-108639303-1	+
chr7	94045769	94046849	Merged-chr7-94046309-2	+		chr7	144175344	144176522	Merged-chr7-144175957-4	+		chr5	50031542	50032813	Merged-chr5-50032185-4	+		chr12	108936775	108937984	Merged-chr12-108937346-4	+
chr7	94439217	94440218	Merged-chr7-94439718-1	+		chr7	144207480	144208716	Merged-chr7-144208087-3	+		chr5	51190135	51191251	Merged-chr5-51190693-2	+		chr12	108994321	108995393	Merged-chr12-108994857-2	+
chr7	96242090	96243299	Merged-chr7-96242695-2	+		chr7	144254024	144255025	Merged-chr7-144254525-1	+		chr5	51233028	51234029	Merged-chr5-51233529-1	+		chr12	110041282	110042333	Merged-chr12-110041816-3	+
chr7	96417831	96419021	Merged-chr7-96418406-4	+		chr7	144416395	144418373	Merged-chr7-144417645-5	+		chr5	51390888	51392073	Merged-chr5-51391498-7	+		chr12	110383589	110384590	Merged-chr12-110384090-1	+
chr7	96565029	96566265	Merged-chr7-96565621-4	+		chr7	144422672	144423762	Merged-chr7-144423217-2	+		chr5	51616518	51617642	Merged-chr5-51617090-3	+		chr12	110398267	110399268	Merged-chr12-110398768-1	+
chr7	97736305	97737306	Merged-chr7-97736806-1	+		chr7	144566464	144567767	Merged-chr7-144567163-6	+		chr5	52202909	52203950	Merged-chr5-52203430-2	+		chr12	111095356	111097074	Merged-chr12-111096215-2	+
chr7	97780549	97781724	Merged-chr7-97781148-7	+		chr7	145001156	145002157	Merged-chr7-145001657-1	+		chr5	52360186	52361400	Merged-chr5-52360800-6	+		chr12	111398646	111399728	Merged-chr12-111399194-4	+
chr7	98323612	98324918	Merged-chr7-98324227-3	+		chr7	145055969	145057188	Merged-chr7-145056617-7	+		chr5	52997946	52999019	Merged-chr5-52998478-6	+		chr12	111455244	111456446	Merged-chr12-111455848-4	+
chr7	98498312	98499660	Merged-chr7-98499004-7	+		chr8	3400234	3402234	Merged-chr8-3401397-3	+		chr5	53077989	53079217	Merged-chr5-53078633-7	+		chr12	111485045	111486251	Merged-chr12-111485669-6	+
chr7	98523830	98525908	Merged-chr7-98524966-6	+		chr8	3877562	3878563	Merged-chr8-3878063-1	+		chr5	53101497	53102667	Merged-chr5-53102122-5	+		chr12	112510738	112511739	Merged-chr12-112511239-1	+
chr7	98783684	98784714	Merged-chr7-98784199-2	+		chr8	9367458	9369002	Merged-chr8-9368145-7	+		chr5	53176638	53177747	Merged-chr5-53177193-2	+		chr12	112628786	112629927	Merged-chr12-112629330-5	+
chr7	99237439	99239030	Merged-chr7-99238289-6	+		chr8	10534466	10535593	Merged-chr8-10535033-4	+		chr5	53706636	53708257	Merged-chr5-53707455-7	+		chr12	112761289	112762290	Merged-chr12-112761790-1	+
chr7	100400766	100401767	Merged-chr7-100401267-1	+		chr8	11098008	11099085	Merged-chr8-11098542-7	+		chr5	53759666	53760881	Merged-chr5-53760274-7	+		chr12	113044763	113045907	Merged-chr12-113045352-3	+
chr7	104230737	104231911	Merged-chr7-104231310-3	+		chr8	12911658	12912765	Merged-chr8-12912193-7	+		chr5	54280840	54282084	Merged-chr5-54281449-5	+		chr12	113307246	113308247	Merged-chr12-113307747-1	+
chr7	104243943	104245087	Merged-chr7-104244522-7	+		chr8	12914932	12916019	Merged-chr8-12915468-3	+		chr5	54305394	54306620	Merged-chr5-54306030-4	+		chr12	113370977	113371978	Merged-chr12-113371478-1	+
chr7	105411644	105412736	Merged-chr7-105412204-3	+		chr8	14764252	14765463	Merged-chr8-14764858-2	+		chr5	54577742	54579319	Merged-chr5-54578593-3	+		chr12	113577731	113578872	Merged-chr12-113578302-2	+
chr7	107600385	107602204	Merged-chr7-107601146-4	+		chr8	14931172	14932173	Merged-chr8-14931673-1	+		chr5	55417678	55418679	Merged-chr5-55418179-1	+		chr12	113735519	113736520	Merged-chr12-113736020-1	+
chr7	107678370	107679371	Merged-chr7-107678871-1	+		chr8	14961305	14962335	Merged-chr8-14961824-4	+		chr5	57795875	57796953	Merged-chr5-57796422-3	+		chr12	113907111	113908112	Merged-chr12-113907612-1	+
chr7	107819174	107820175	Merged-chr7-107819675-1	+		chr8	14964117	14965726	Merged-chr8-14964997-7	+		chr5	57836725	57837917	Merged-chr5-57837307-6	+		chr12	114914269	114915270	Merged-chr12-114914770-1	+
chr7	108621541	108622542	Merged-chr7-108622042-1	+		chr8	14985467	14986483	Merged-chr8-14985975-2	+		chr5	62357718	62358719	Merged-chr5-62358219-1	+		chr12	116269012	116270151	Merged-chr12-116269584-4	+
chr7	108993029	108994030	Merged-chr7-108993530-1	+		chr8	18772728	18774312	Merged-chr8-18773432-7	+		chr5	62737652	62738796	Merged-chr5-62738224-2	+		chr12	116492986	116493987	Merged-chr12-116493487-1	+
chr7	109295228	109296229	Merged-chr7-109295729-1	+		chr8	19702705	19703706	Merged-chr8-19703206-1	+		chr5	63675618	63676776	Merged-chr5-63676217-5	+		chr12	116553093	116554128	Merged-chr12-116553611-2	+
chr7	109968964	109970126	Merged-chr7-109969545-2	+		chr8	20121940	20123014	Merged-chr8-20122470-7	+		chr5	63833635	63834902	Merged-chr5-63834275-5	+		chr12	116928317	116929318	Merged-chr12-116928818-1	+
chr7	111069102	111070103	Merged-chr7-111069603-1	+		chr8	21767928	21769357	Merged-chr8-21768704-7	+		chr5	63897140	63898549	Merged-chr5-63897814-6	+		chr12	117708905	117709906	Merged-chr12-117709406-1	+
chr7	112412690	112413691	Merged-chr7-112413191-1	+		chr8	21770767	21771856	Merged-chr8-21771313-5	+		chr5	64251115	64252253	Merged-chr5-64251686-6	+		chr12	117750805	117751806	Merged-chr12-117751306-1	+
chr7	112731363	112732364	Merged-chr7-112731864-1	+		chr8	21806644	21807751	Merged-chr8-21807176-4	+		chr5	64676819	64677945	Merged-chr5-64677364-3	+		chr12	117768822	117769823	Merged-chr12-117769323-1	+
chr7	113056062	113057063	Merged-chr7-113056563-1	+		chr8	22136199	22137200	Merged-chr8-22136700-1	+		chr5	65002752	65004216	Merged-chr5-65003473-3	+		chr12	119527732	119528733	Merged-chr12-119528233-1	+
chr7	113433076	113434222	Merged-chr7-113433649-2	+		chr8	23037887	23039043	Merged-chr8-23038462-5	+		chr5	65174531	65175718	Merged-chr5-65175125-2	+		chr13	3778534	3779535	Merged-chr13-3779035-1	+
chr7	113773606	113774729	Merged-chr7-113774168-2	+		chr8	23428422	23430169	Merged-chr8-23429257-3	+		chr5	65212850	65213851	Merged-chr5-65213351-1	+		chr13	5591970	5593131	Merged-chr13-5592551-2	+
chr7	113825121	113826122	Merged-chr7-113825622-1	+		chr8	23740296	23741297	Merged-chr8-23740797-1	+		chr5	65446380	65447485	Merged-chr5-65446917-3	+		chr13	5614339	5615823	Merged-chr13-5615028-6	+
chr7	114580350	114581351	Merged-chr7-114580851-1	+		chr8	24383245	24384320	Merged-chr8-24383795-3	+		chr5	66008278	66009279	Merged-chr5-66008779-1	+		chr13	5881296	5882538	Merged-chr13-5881917-2	+
chr7	116425459	116426561	Merged-chr7-116426010-2	+		chr8	24950516	24951517	Merged-chr8-24951017-1	+		chr5	66074804	66077665	Merged-chr5-66076257-11	+		chr13	6009287	6010294	Merged-chr13-6009791-2	+
chr7	116431401	116432402	Merged-chr7-116431902-1	+		chr8	24974928	24976029	Merged-chr8-24975473-3	+		chr5	66095103	66096104	Merged-chr5-66095604-1	+		chr13	6402972	6403973	Merged-chr13-6403473-1	+
chr7	117386111	117387137	Merged-chr7-117386624-2	+		chr8	24999105	25000506	Merged-chr8-24999757-4	+		chr5	66131853	66132854	Merged-chr5-66132354-1	+		chr13	6955451	6956452	Merged-chr13-6955952-1	+
chr7	117419140	117420459	Merged-chr7-117419745-6	+		chr8	25097784	25098785	Merged-chr8-25098285-1	+		chr5	66462385	66463386	Merged-chr5-66462886-1	+		chr13	11668135	11669136	Merged-chr13-11668636-1	+
chr7	117440814	117441856	Merged-chr7-117441329-3	+		chr8	25228010	25229107	Merged-chr8-25228558-4	+		chr5	66469306	66471628	Merged-chr5-66470418-4	+		chr13	11930325	11931326	Merged-chr13-11930826-1	+
chr7	117558026	117559027	Merged-chr7-117558527-1	+		chr8	26023307	26024471	Merged-chr8-26023899-5	+		chr5	66568662	66569663	Merged-chr5-66569163-1	+		chr13	14801273	14802274	Merged-chr13-14801774-1	+
chr7	118501996	118502997	Merged-chr7-118502497-1	+		chr8	26383859	26384860	Merged-chr8-26384360-1	+		chr5	66576451	66577517	Merged-chr5-66576993-4	+		chr13	18123946	18124947	Merged-chr13-18124447-1	+
chr7	118785600	118786680	Merged-chr7-118786129-3	+		chr8	26746677	26747931	Merged-chr8-26747309-6	+		chr5	66798079	66799330	Merged-chr5-66798705-2	+		chr13	18850646	18852037	Merged-chr13-18851342-2	+
chr7	118793434	118794650	Merged-chr7-118794067-4	+		chr8	26844951	26845952	Merged-chr8-26845452-1	+		chr5	66978827	66980395	Merged-chr5-66979705-5	+		chr13	19622577	19623683	Merged-chr13-19623137-4	+
chr7	119568890	119569891	Merged-chr7-119569391-1	+		chr8	27144759	27145760	Merged-chr8-27145260-1	+		chr5	67222275	67223276	Merged-chr5-67222776-1	+		chr13	19854542	19855543	Merged-chr13-19855043-1	+
chr7	120681932	120682933	Merged-chr7-120682433-1	+		chr8	27201912	27202923	Merged-chr8-27202418-2	+		chr5	67296513	67297892	Merged-chr5-67297301-7	+		chr13	19920134	19921591	Merged-chr13-19920930-3	+
chr7	122308880	122310155	Merged-chr7-122309518-2	+		chr8	31573998	31575055	Merged-chr8-31574527-2	+		chr5	67337450	67338801	Merged-chr5-67338134-5	+		chr13	20147545	20148546	Merged-chr13-20148046-1	+
chr7	122389232	122390233	Merged-chr7-122389733-1	+		chr8	32304368	32305369	Merged-chr8-32304869-1	+		chr5	67530264	67531265	Merged-chr5-67530765-1	+		chr13	20306012	20307013	Merged-chr13-20306513-1	+
chr7	122919610	122920611	Merged-chr7-122920111-1	+		chr8	33687561	33688562	Merged-chr8-33688062-1	+		chr5	68086557	68087558	Merged-chr5-68087058-1	+		chr13	21918460	21919571	Merged-chr13-21919016-2	+
chr7	123000530	123001545	Merged-chr7-123001038-3	+		chr8	33919510	33920511	Merged-chr8-33920011-1	+		chr5	68283804	68284805	Merged-chr5-68284305-1	+		chr13	22369216	22370217	Merged-chr13-22369717-1	+
chr7	123134038	123135052	Merged-chr7-123134545-2	+		chr8	34472635	34473636	Merged-chr8-34473136-1	+		chr5	68311570	68312571	Merged-chr5-68312071-1	+		chr13	24605714	24606715	Merged-chr13-24606215-1	+
chr7	123642761	123643839	Merged-chr7-123643300-2	+		chr8	34688825	34690044	Merged-chr8-34689401-3	+		chr5	71999065	72000342	Merged-chr5-71999686-6	+		chr13	31625678	31626981	Merged-chr13-31626330-2	+
chr7	125478006	125479280	Merged-chr7-125478693-4	+		chr8	35440203	35441204	Merged-chr8-35440704-1	+		chr5	72003482	72004531	Merged-chr5-72004007-2	+		chr13	32411467	32412468	Merged-chr13-32411968-1	+
chr7	127270195	127271196	Merged-chr7-127270696-1	+		chr8	36236960	36238254	Merged-chr8-36237607-2	+		chr5	72266603	72267773	Merged-chr5-72267221-5	+		chr13	34195023	34196024	Merged-chr13-34195524-1	+
chr7	127983017	127984542	Merged-chr7-127983780-2	+		chr8	46236312	46237373	Merged-chr8-46236843-2	+		chr5	73119420	73120612	Merged-chr5-73119986-7	+		chr13	34696287	34697598	Merged-chr13-34696944-5	+
chr7	130335069	130336156	Merged-chr7-130335611-5	+		chr8	46293532	46294533	Merged-chr8-46294033-1	+		chr5	73937773	73938982	Merged-chr5-73938378-2	+		chr13	34708859	34710010	Merged-chr13-34709413-4	+
chr7	130615274	130616761	Merged-chr7-130616092-3	+		chr8	46437979	46439191	Merged-chr8-46438590-5	+		chr5	74823303	74824530	Merged-chr5-74823917-2	+		chr13	35659247	35660248	Merged-chr13-35659748-1	+
chr7	130708732	130709981	Merged-chr7-130709335-7	+		chr8	46759077	46760078	Merged-chr8-46759578-1	+		chr5	75385066	75386134	Merged-chr5-75385600-2	+		chr13	36695755	36696756	Merged-chr13-36696256-1	+
chr7	130732488	130734011	Merged-chr7-130733176-6	+		chr8	46839049	46840216	Merged-chr8-46839623-7	+		chr5	77345904	77347144	Merged-chr5-77346547-3	+		chr13	37599621	37600622	Merged-chr13-37600122-1	+
chr7	132551211	132552287	Merged-chr7-132551738-7	+		chr8	47307076	47308302	Merged-chr8-47307689-2	+		chr5	77389890	77391189	Merged-chr5-77390549-5	+		chr13	37700243	37701244	Merged-chr13-37700744-1	+
chr7	134287531	134288532	Merged-chr7-134288032-1	+		chr8	48825351	48826352	Merged-chr8-48825852-1	+		chr5	77442990	77443991	Merged-chr5-77443491-1	+		chr13	38407707	38408773	Merged-chr13-38408240-2	+
chr7	135487506	135488745	Merged-chr7-135488126-2	+		chr8	52499378	52500468	Merged-chr8-52499923-2	+		chr5	77870969	77872085	Merged-chr5-77871550-5	+		chr13	38732615	38733616	Merged-chr13-38733116-1	+
chr7	135609227	135611133	Merged-chr7-135610065-4	+		chr8	54487617	54488618	Merged-chr8-54488118-1	+		chr5	78076936	78077937	Merged-chr5-78077437-1	+		chr13	40943805	40944845	Merged-chr13-40944325-2	+
chr7	135757773	135758900	Merged-chr7-135758338-4	+		chr8	54547396	54549130	Merged-chr8-54548404-4	+		chr5	79656029	79657030	Merged-chr5-79656530-1	+		chr13	41345164	41346383	Merged-chr13-41345770-3	+
chr7	136049183	136050286	Merged-chr7-136049737-3	+		chr8	55115451	55116548	Merged-chr8-55115994-5	+		chr5	81074630	81075950	Merged-chr5-81075279-3	+		chr13	41466038	41467039	Merged-chr13-41466539-1	+
chr7	139187747	139189198	Merged-chr7-139188452-6	+		chr8	57588834	57590066	Merged-chr8-57589421-4	+		chr5	81519431	81520501	Merged-chr5-81519976-3	+		chr13	41571561	41572674	Merged-chr13-41572128-4	+
chr7	140186522	140187615	Merged-chr7-140187056-3	+		chr8	61194078	61195089	Merged-chr8-61194584-2	+		chr5	83238623	83239703	Merged-chr5-83239164-3	+		chr13	41705253	41706254	Merged-chr13-41705754-1	+
chr7	141024547	141026969	Merged-chr7-141025961-6	+		chr8	64542216	64543217	Merged-chr8-64542717-1	+		chr5	83711583	83712584	Merged-chr5-83712084-1	+		chr13	43774383	43775649	Merged-chr13-43775016-2	+
chr7	141368291	141369292	Merged-chr7-141368792-1	+		chr8	64615035	64616187	Merged-chr8-64615634-3	+		chr5	83721735	83723066	Merged-chr5-83722401-2	+		chr13	43790310	43791311	Merged-chr13-43790811-1	+
chr7	142737055	142738056	Merged-chr7-142737556-1	+		chr8	65067617	65068630	Merged-chr8-65068124-2	+		chr5	85769901	85770902	Merged-chr5-85770402-1	+		chr13	44564561	44565562	Merged-chr13-44565062-1	+
chr7	143289065	143290066	Merged-chr7-143289566-1	+		chr8	66917621	66919010	Merged-chr8-66918343-3	+		chr5	86910405	86911514	Merged-chr5-86910960-2	+		chr13	45254911	45255912	Merged-chr13-45255412-1	+
chr7	143648994	143650107	Merged-chr7-143649548-6	+		chr8	68025264	68026265	Merged-chr8-68025765-1	+		chr5	87254278	87255789	Merged-chr5-87255002-5	+		chr13	45404118	45405314	Merged-chr13-45404716-2	+
chr7	143706400	143707578	Merged-chr7-143706987-4	+		chr8	68217990	68219181	Merged-chr8-68218583-4	+		chr5	87275123	87276532	Merged-chr5-87275889-5	+		chr13	45569592	45570634	Merged-chr13-45570113-2	+
chr7	143712119	143713120	Merged-chr7-143712620-1	+		chr8	69749413	69750476	Merged-chr8-69749933-7	+		chr5	87285791	87286895	Merged-chr5-87286360-4	+		chr13	45930880	45932009	Merged-chr13-45931464-3	+
chr7	144527511	144528659	Merged-chr7-144528085-2	+		chr8	69848613	69849704	Merged-chr8-69849162-4	+		chr5	87346857	87348384	Merged-chr5-87347754-6	+		chr13	46096808	46097809	Merged-chr13-46097309-1	+
chr8	3236502	3238100	Merged-chr8-3237301-2	+		chr8	69867330	69868420	Merged-chr8-69867875-5	+		chr5	87372655	87373833	Merged-chr5-87373272-6	+		chr13	46795707	46796708	Merged-chr13-46796208-1	+
chr8	4368893	4370943	Merged-chr8-4370040-3	+		chr8	69995892	69997007	Merged-chr8-69996440-7	+		chr5	87379559	87380560	Merged-chr5-87380060-1	+		chr13	47216855	47217890	Merged-chr13-47217370-3	+
chr8	5448027	5449028	Merged-chr8-5448528-1	+		chr8	70211969	70213116	Merged-chr8-70212560-7	+		chr5	87455905	87457012	Merged-chr5-87456464-7	+		chr13	48921102	48922115	Merged-chr13-48921608-3	+
chr8	7006572	7007906	Merged-chr8-7007187-3	+		chr8	70394978	70395979	Merged-chr8-70395479-1	+		chr5	87498741	87499887	Merged-chr5-87499325-5	+		chr13	50471995	50472996	Merged-chr13-50472496-1	+
chr8	8482587	8483834	Merged-chr8-8483222-3	+		chr8	70492594	70494965	Merged-chr8-70493854-3	+		chr5	87523115	87524234	Merged-chr5-87523687-5	+		chr13	51858344	51859345	Merged-chr13-51858845-1	+
chr8	8689272	8690764	Merged-chr8-8690052-7	+		chr8	70540325	70541349	Merged-chr8-70540837-2	+		chr5	88689843	88690844	Merged-chr5-88690344-1	+		chr13	52235676	52236940	Merged-chr13-52236273-4	+
chr8	8774331	8775572	Merged-chr8-8774952-2	+		chr8	70543841	70544842	Merged-chr8-70544342-1	+		chr5	88796141	88797448	Merged-chr5-88796772-6	+		chr13	52572010	52573011	Merged-chr13-52572511-1	+
chr8	8992073	8993147	Merged-chr8-8992609-5	+		chr8	70606393	70607576	Merged-chr8-70606962-6	+		chr5	88821086	88822323	Merged-chr5-88821731-5	+		chr13	52651350	52652666	Merged-chr13-52652031-3	+
chr8	9204160	9205161	Merged-chr8-9204661-1	+		chr8	70641612	70642637	Merged-chr8-70642128-3	+		chr5	88936587	88937931	Merged-chr5-88937253-5	+		chr13	53017899	53018900	Merged-chr13-53018400-1	+
chr8	10715978	10717224	Merged-chr8-10716639-3	+		chr8	70681943	70683063	Merged-chr8-70682492-5	+		chr5	88960877	88962041	Merged-chr5-88961440-7	+		chr13	54357256	54358356	Merged-chr13-54357806-2	+
chr8	10987666	10988667	Merged-chr8-10988167-1	+		chr8	70729393	70730867	Merged-chr8-70730204-7	+		chr5	89027539	89029140	Merged-chr5-89028175-7	+		chr13	54911870	54912871	Merged-chr13-54912371-1	+
chr8	11080351	11081409	Merged-chr8-11080889-3	+		chr8	70792066	70793181	Merged-chr8-70792651-7	+		chr5	89030470	89031621	Merged-chr5-89031046-2	+		chr13	54935276	54936277	Merged-chr13-54935777-1	+
chr8	11116414	11117415	Merged-chr8-11116915-1	+		chr8	70846449	70847450	Merged-chr8-70846950-1	+		chr5	89046524	89048388	Merged-chr5-89047456-2	+		chr13	54948575	54949576	Merged-chr13-54949076-1	+
chr8	11295765	11296832	Merged-chr8-11296307-3	+		chr8	71008743	71009744	Merged-chr8-71009244-1	+		chr5	89066689	89068250	Merged-chr5-89067336-7	+		chr13	55881864	55882865	Merged-chr13-55882365-1	+
chr8	11333376	11334814	Merged-chr8-11334079-7	+		chr8	71305532	71306567	Merged-chr8-71306050-2	+		chr5	89069699	89071273	Merged-chr5-89070540-6	+		chr13	56082534	56083535	Merged-chr13-56083035-1	+
chr8	11344037	11345078	Merged-chr8-11344558-2	+		chr8	71312340	71313481	Merged-chr8-71312921-4	+		chr5	89077250	89080629	Merged-chr5-89079440-8	+		chr13	56183069	56184070	Merged-chr13-56183570-1	+
chr8	11361041	11362977	Merged-chr8-11362206-4	+		chr8	71497598	71498599	Merged-chr8-71498099-1	+		chr5	89087989	89088990	Merged-chr5-89088490-1	+		chr13	56334283	56335284	Merged-chr13-56334784-1	+
chr8	11708387	11709409	Merged-chr8-11708898-2	+		chr8	71580193	71581333	Merged-chr8-71580749-5	+		chr5	89090156	89091157	Merged-chr5-89090657-1	+		chr13	56352512	56353513	Merged-chr13-56353013-1	+
chr8	12400517	12401875	Merged-chr8-12401185-5	+		chr8	71665195	71666323	Merged-chr8-71665761-6	+		chr5	89107798	89108799	Merged-chr5-89108299-1	+		chr13	56422010	56423094	Merged-chr13-56422564-3	+
chr8	12510201	12511202	Merged-chr8-12510702-1	+		chr8	72160638	72161710	Merged-chr8-72161176-7	+		chr5	89122837	89124026	Merged-chr5-89123443-7	+		chr13	56641068	56642069	Merged-chr13-56641569-1	+
chr8	12739087	12740088	Merged-chr8-12739588-1	+		chr8	72310507	72311752	Merged-chr8-72311129-6	+		chr5	89136091	89138953	Merged-chr5-89137503-4	+		chr13	56653772	56654773	Merged-chr13-56654273-1	+
chr8	13520699	13522434	Merged-chr8-13521571-3	+		chr8	72318580	72319872	Merged-chr8-72319171-7	+		chr5	89149157	89150482	Merged-chr5-89149820-2	+		chr13	56755683	56756684	Merged-chr13-56756184-1	+
chr8	14195011	14196164	Merged-chr8-14195575-5	+		chr8	73275441	73276637	Merged-chr8-73276018-6	+		chr5	89185284	89186472	Merged-chr5-89185870-3	+		chr13	58637070	58638124	Merged-chr13-58637597-2	+
chr8	15209750	15210807	Merged-chr8-15210279-2	+		chr8	73934554	73935555	Merged-chr8-73935055-1	+		chr5	89236434	89237435	Merged-chr5-89236935-1	+		chr13	59227815	59229221	Merged-chr13-59228437-4	+
chr8	15221391	15223328	Merged-chr8-15222218-3	+		chr8	77085209	77086210	Merged-chr8-77085710-1	+		chr5	89237778	89238779	Merged-chr5-89238279-1	+		chr13	63140509	63141519	Merged-chr13-63141015-3	+
chr8	15704299	15705300	Merged-chr8-15704800-1	+		chr8	79451785	79452821	Merged-chr8-79452303-2	+		chr5	89337749	89338944	Merged-chr5-89338361-7	+		chr13	63901121	63902131	Merged-chr13-63901626-2	+
chr8	15734341	15735342	Merged-chr8-15734842-1	+		chr8	79542283	79543284	Merged-chr8-79542784-1	+		chr5	89344524	89345525	Merged-chr5-89345025-1	+		chr13	64421459	64422591	Merged-chr13-64422006-3	+
chr8	16054685	16055714	Merged-chr8-16055203-3	+		chr8	79561575	79562729	Merged-chr8-79562163-4	+		chr5	89381259	89382260	Merged-chr5-89381760-1	+		chr13	66601423	66602424	Merged-chr13-66601924-1	+
chr8	16520984	16521985	Merged-chr8-16521485-1	+		chr8	81865287	81867079	Merged-chr8-81866249-7	+		chr5	90203088	90204089	Merged-chr5-90203589-1	+		chr13	67870812	67871813	Merged-chr13-67871313-1	+
chr8	16893388	16894999	Merged-chr8-16894194-2	+		chr8	83619377	83620526	Merged-chr8-83619949-7	+		chr5	90282312	90283519	Merged-chr5-90282910-5	+		chr13	69690788	69691828	Merged-chr13-69691308-2	+
chr8	17018900	17019901	Merged-chr8-17019401-1	+		chr8	83721343	83722436	Merged-chr8-83721890-2	+		chr5	90872032	90873154	Merged-chr5-90872596-7	+		chr13	70586777	70587866	Merged-chr13-70587315-3	+
[truncated: 4,344 more rows]

## Sheet: Fig 3b
Day 2														Day 7
[truncated: 28,379 more rows]

## Sheet: Fig 3c
Day 2				Day 7
[truncated: 843 more rows]

## Sheet: Fig 3e
PeakID	Day2 ATAC-seq log2FC(MI/SI)	Day7 ATAC-seq log2FC(MI/SI)
[truncated: 8,425 more rows]

[truncated: 34 more sheets: Fig 3f, Fig 3g, Fig 4a, Fig 4b, Fig 5a and b bed file, Fig 5c, Fig 5d, Fig 5e, Fig 5f, Fig 5h, Fig 6a, Fig 6b, Fig 6c, Fig 6d, Fig 6e, Fig 6f, Fig 7c, Fig 7d, Fig 7e, Fig 8f …]
